# Supplementary material for: Comprehensive analysis of a novel cuproptosis-related lncRNA signature associated with prognosis and tumor matrix features to predict immunotherapy in soft tissue carcinoma
Source: Front Genet. 2022 Dec 7;13:1063057. doi: 10.3389/fgene.2022.1063057 (PMC9768346; doi:10.3389/fgene.2022.1063057)
Supplement: Supplementary file 8 [file DataSheet1.xlsx]

## Sheet: S1
Table S1: Characteristics of patients with soft tissue sarcoma patients.
Sample	Age	Gender	Histological_type	Margin_status	Metastasis	New_tumor_events
TCGA-QQ-A5VA-01A-12R-A32Q-07	60	FEMALE	Dedifferentiated liposarcoma	Negative	NO	NO
TCGA-DX-AB37-01A-11R-A41I-07	73	FEMALE	Dedifferentiated liposarcoma	Negative	NO	NO
TCGA-DX-AB2H-01A-11R-A39D-07	80	FEMALE	Dedifferentiated liposarcoma	Negative	NO	NO
TCGA-DX-AB2G-01A-11R-A39D-07	36	MALE	Dedifferentiated liposarcoma	Negative	NO	NO
TCGA-DX-A6BE-01A-41R-A32Q-07	77	MALE	Dedifferentiated liposarcoma	Negative	NO	NO
TCGA-IE-A4EH-01A-11R-A24X-07	35	FEMALE	Leiomyosarcoma (LMS)	Negative	NO	NO
TCGA-DX-A6B9-01A-12R-A32Q-07	45	FEMALE	Leiomyosarcoma (LMS)	Negative	NO	NO
TCGA-FX-A76Y-01A-11R-A355-07	49	FEMALE	Leiomyosarcoma (LMS)	Negative	NO	NO
TCGA-X2-A95T-01A-11R-A37L-07	49	FEMALE	Leiomyosarcoma (LMS)	Negative	NO	NO
TCGA-X9-A971-01A-11R-A38C-07	52	FEMALE	Leiomyosarcoma (LMS)	Negative	NO	NO
TCGA-MB-A8JL-01A-11R-A36F-07	53	FEMALE	Leiomyosarcoma (LMS)	Negative	NO	NO
TCGA-MJ-A68H-01A-11R-A30C-07	57	FEMALE	Leiomyosarcoma (LMS)	Negative	NO	NO
TCGA-HS-A5N9-01A-11R-A26T-07	58	FEMALE	Leiomyosarcoma (LMS)	Negative	NO	NO
TCGA-WK-A8XS-01A-11R-A37L-07	58	FEMALE	Leiomyosarcoma (LMS)	Negative	NO	NO
TCGA-JV-A5VE-01A-11R-A29R-07	60	FEMALE	Leiomyosarcoma (LMS)	Negative	NO	NO
TCGA-QQ-A5VC-01A-31R-A32Q-07	63	FEMALE	Leiomyosarcoma (LMS)	Negative	NO	NO
TCGA-X6-A7WD-01A-21R-A355-07	63	FEMALE	Leiomyosarcoma (LMS)	Negative	NO	NO
TCGA-X6-A8C5-01A-11R-A36F-07	63	FEMALE	Leiomyosarcoma (LMS)	Negative	NO	NO
TCGA-3B-A9HQ-01A-11R-A38C-07	66	FEMALE	Leiomyosarcoma (LMS)	Negative	NO	NO
TCGA-HS-A5N7-01A-21R-A26T-07	67	FEMALE	Leiomyosarcoma (LMS)	Negative	NO	NO
TCGA-IE-A4EI-01A-11R-A24X-07	67	FEMALE	Leiomyosarcoma (LMS)	Negative	NO	NO
TCGA-3B-A9HX-01A-11R-A39D-07	70	FEMALE	Leiomyosarcoma (LMS)	Negative	NO	NO
TCGA-KF-A41W-01A-11R-A24X-07	71	FEMALE	Leiomyosarcoma (LMS)	Negative	NO	NO
TCGA-IF-A4AK-01A-21R-A24X-07	82	FEMALE	Leiomyosarcoma (LMS)	Negative	NO	NO
TCGA-3B-A9HY-01A-11R-A39D-07	49	MALE	Leiomyosarcoma (LMS)	Negative	NO	NO
TCGA-QQ-A5VD-01A-21R-A32Q-07	52	MALE	Leiomyosarcoma (LMS)	Negative	NO	NO
TCGA-DX-A6B7-01A-11R-A30C-07	55	MALE	Leiomyosarcoma (LMS)	Negative	NO	NO
TCGA-QQ-A8VF-01A-11R-A37L-07	70	MALE	Leiomyosarcoma (LMS)	Negative	NO	NO
TCGA-SI-A71Q-01A-12R-A33J-07	34	FEMALE	Malignant Peripheral Nerve Sheath Tumors (MPNST)	Negative	NO	NO
TCGA-QQ-A8VG-01A-11R-A37L-07	52	MALE	Malignant Peripheral Nerve Sheath Tumors (MPNST)	Negative	NO	NO
TCGA-DX-A6YT-01A-21R-A355-07	31	FEMALE	Myxofibrosarcoma	Negative	NO	NO
TCGA-DX-A6YU-01A-12R-A33J-07	50	FEMALE	Myxofibrosarcoma	Negative	NO	NO
TCGA-DX-AB2S-01A-11R-A39D-07	53	FEMALE	Myxofibrosarcoma	Negative	NO	NO
TCGA-DX-A7EU-01A-22R-A36F-07	79	FEMALE	Myxofibrosarcoma	Negative	NO	NO
TCGA-DX-A6YQ-01A-12R-A33J-07	86	FEMALE	Myxofibrosarcoma	Negative	NO	NO
TCGA-DX-AB32-01A-11R-A41I-07	51	MALE	Myxofibrosarcoma	Negative	NO	NO
TCGA-DX-A6YZ-01A-12R-A355-07	59	MALE	Myxofibrosarcoma	Negative	NO	NO
TCGA-DX-A6YS-01A-12R-A355-07	61	MALE	Myxofibrosarcoma	Negative	NO	NO
TCGA-DX-A6YR-01A-33R-A355-07	75	MALE	Myxofibrosarcoma	Negative	NO	NO
TCGA-DX-AB2V-01A-11R-A41I-07	81	MALE	Myxofibrosarcoma	Negative	NO	NO
TCGA-FX-A8OO-01A-11R-A36F-07	31	FEMALE	Sarcoma; synovial; poorly differentiated	Negative	NO	NO
TCGA-DX-A7EO-01A-11R-A36F-07	20	FEMALE	Synovial Sarcoma - Biphasic	Negative	NO	NO
TCGA-X6-A8C7-01A-11R-A36F-07	24	FEMALE	Synovial Sarcoma - Biphasic	Negative	NO	NO
TCGA-DX-AB3B-01A-11R-A41I-07	28	FEMALE	Synovial Sarcoma - Monophasic	Negative	NO	NO
TCGA-DX-A7ER-01A-11R-A36F-07	69	MALE	Synovial Sarcoma - Monophasic	Negative	NO	NO
TCGA-DX-A8BK-01A-11R-A37L-07	61	FEMALE	Undifferentiated Pleomorphic Sarcoma (UPS)	Negative	NO	NO
TCGA-DX-AB2W-01A-11R-A39D-07	62	FEMALE	Undifferentiated Pleomorphic Sarcoma (UPS)	Negative	NO	NO
TCGA-DX-A8BR-01A-11R-A41I-07	63	FEMALE	Undifferentiated Pleomorphic Sarcoma (UPS)	Negative	NO	NO
TCGA-LI-A9QH-01A-11R-A37L-07	72	FEMALE	Undifferentiated Pleomorphic Sarcoma (UPS)	Negative	NO	NO
TCGA-DX-AB2O-01A-12R-A39D-07	78	FEMALE	Undifferentiated Pleomorphic Sarcoma (UPS)	Negative	NO	NO
TCGA-DX-AB2Z-01A-11R-A38C-07	87	FEMALE	Undifferentiated Pleomorphic Sarcoma (UPS)	Negative	NO	NO
TCGA-MB-A8JK-01A-11R-A36F-07	49	MALE	Undifferentiated Pleomorphic Sarcoma (UPS)	Negative	NO	NO
TCGA-DX-A8BL-01A-11R-A41I-07	59	MALE	Undifferentiated Pleomorphic Sarcoma (UPS)	Negative	NO	NO
TCGA-DX-A8BM-01A-11R-A41I-07	60	MALE	Undifferentiated Pleomorphic Sarcoma (UPS)	Negative	NO	NO
TCGA-DX-A8BQ-01A-11R-A37L-07	63	MALE	Undifferentiated Pleomorphic Sarcoma (UPS)	Negative	NO	NO
TCGA-QC-A6FX-01A-11R-A32Q-07	68	MALE	Undifferentiated Pleomorphic Sarcoma (UPS)	Negative	NO	NO
TCGA-DX-A7ET-01A-11R-A36F-07	71	MALE	Undifferentiated Pleomorphic Sarcoma (UPS)	Negative	NO	NO
TCGA-DX-A8BJ-01A-11R-A41I-07	76	MALE	Undifferentiated Pleomorphic Sarcoma (UPS)	Negative	NO	NO
TCGA-UE-A6QT-01A-12R-A32Q-07	50	FEMALE	Undifferentiated Pleomorphic Sarcoma (UPS)	Negative	NO	NO
TCGA-QC-AA9N-01A-11R-A39D-07	53	FEMALE	Undifferentiated Pleomorphic Sarcoma (UPS)	Negative	NO	NO
TCGA-IE-A6BZ-01A-11R-A30C-07	65	FEMALE	Undifferentiated Pleomorphic Sarcoma (UPS)	Negative	NO	NO
TCGA-UE-A6QU-01A-12R-A32Q-07	90	FEMALE	Undifferentiated Pleomorphic Sarcoma (UPS)	Negative	NO	NO
TCGA-VT-AB3D-01A-12R-A41I-07	71	MALE	Undifferentiated Pleomorphic Sarcoma (UPS)	Negative	NO	NO
TCGA-MJ-A850-01A-11R-A355-07	28	MALE	Synovial Sarcoma - Monophasic	NA	NO	NO
TCGA-DX-A7ES-01A-31R-A39D-07	50	FEMALE	Dedifferentiated liposarcoma	Positive	NO	NO
TCGA-DX-AB2F-01A-11R-A38C-07	76	FEMALE	Dedifferentiated liposarcoma	Positive	NO	NO
TCGA-DX-A6BF-01A-11R-A30C-07	82	FEMALE	Dedifferentiated liposarcoma	Positive	NO	NO
TCGA-DX-A6BH-01A-12R-A30C-07	34	MALE	Dedifferentiated liposarcoma	Positive	NO	NO
TCGA-DX-AB36-01A-11R-A41I-07	86	MALE	Dedifferentiated liposarcoma	Positive	NO	NO
TCGA-DX-A7EN-01A-11R-A39D-07	53	FEMALE	Leiomyosarcoma (LMS)	Positive	NO	NO
TCGA-PT-A8TR-01A-11R-A37L-07	57	FEMALE	Leiomyosarcoma (LMS)	Positive	NO	NO
TCGA-DX-A6Z2-01A-12R-A36F-07	82	FEMALE	Leiomyosarcoma (LMS)	Positive	NO	NO
TCGA-X6-A7WA-01A-12R-A355-07	90	FEMALE	Leiomyosarcoma (LMS)	Positive	NO	NO
TCGA-DX-A7EM-01A-11R-A36F-07	61	MALE	Leiomyosarcoma (LMS)	Positive	NO	NO
TCGA-DX-A6BB-01A-12R-A32Q-07	74	MALE	Leiomyosarcoma (LMS)	Positive	NO	NO
TCGA-X6-A8C3-01A-11R-A36F-07	59	FEMALE	Myxofibrosarcoma	Positive	NO	NO
TCGA-LI-A67I-01A-31R-A30C-07	75	FEMALE	Myxofibrosarcoma	Positive	NO	NO
TCGA-DX-A6Z0-01A-13R-A36F-07	78	FEMALE	Myxofibrosarcoma	Positive	NO	NO
TCGA-DX-AB2L-01A-32R-A41I-07	35	MALE	Myxofibrosarcoma	Positive	NO	NO
TCGA-DX-A8BS-01A-11R-A37L-07	68	FEMALE	Undifferentiated Pleomorphic Sarcoma (UPS)	Positive	NO	NO
TCGA-DX-AB2J-01A-11R-A38C-07	71	FEMALE	Undifferentiated Pleomorphic Sarcoma (UPS)	Positive	NO	NO
TCGA-DX-A8BN-01A-11R-A37L-07	78	FEMALE	Undifferentiated Pleomorphic Sarcoma (UPS)	Positive	NO	NO
TCGA-DX-AATS-01A-12R-A41I-07	72	MALE	Undifferentiated Pleomorphic Sarcoma (UPS)	Positive	NO	NO
TCGA-QC-A7B5-01A-11R-A33J-07	75	MALE	Undifferentiated Pleomorphic Sarcoma (UPS)	Positive	NO	NO
TCGA-DX-A8BH-01A-11R-A37L-07	86	MALE	Undifferentiated Pleomorphic Sarcoma (UPS)	Positive	NO	NO
TCGA-SI-AA8B-01A-11R-A38C-07	80	FEMALE	Undifferentiated Pleomorphic Sarcoma (UPS)	Positive	NO	NO
TCGA-SG-A849-01A-11R-A355-07	78	MALE	Undifferentiated Pleomorphic Sarcoma (UPS)	Positive	NO	NO
TCGA-SG-A6Z7-01A-12R-A32Q-07	44	FEMALE	Dedifferentiated liposarcoma	NA	NO	NO
TCGA-3B-A9HJ-01A-11R-A38C-07	68	MALE	Dedifferentiated liposarcoma	NA	NO	NO
TCGA-FX-A3RE-01A-11R-A22K-07	65	FEMALE	Leiomyosarcoma (LMS)	NA	NO	NO
TCGA-SI-A71P-01A-12R-A33J-07	50	MALE	Malignant Peripheral Nerve Sheath Tumors (MPNST)	NA	NO	NO
TCGA-RN-AAAQ-01A-21R-A39D-07	52	MALE	Malignant Peripheral Nerve Sheath Tumors (MPNST)	NA	NO	NO
TCGA-Z4-A9VC-01A-11R-A37L-07	37	MALE	Dedifferentiated liposarcoma	Negative	NA	NO
TCGA-DX-A3LY-01B-11R-A27Q-07	66	MALE	Dedifferentiated liposarcoma	Negative	NA	NO
TCGA-Z4-A8JB-01A-23R-A37L-07	24	FEMALE	Desmoid Tumor	Negative	NA	NO
TCGA-DX-A48P-01A-11R-A30C-07	54	FEMALE	Leiomyosarcoma (LMS)	Negative	NA	NO
TCGA-HB-A43Z-01A-11R-A24X-07	58	FEMALE	Leiomyosarcoma (LMS)	Negative	NA	NO
TCGA-PC-A5DO-01A-11R-A26T-07	59	FEMALE	Leiomyosarcoma (LMS)	Negative	NA	NO
TCGA-DX-A48O-01A-11R-A30C-07	63	FEMALE	Leiomyosarcoma (LMS)	Negative	NA	NO
TCGA-DX-A3UB-01A-11R-A30C-07	54	MALE	Leiomyosarcoma (LMS)	Negative	NA	NO
TCGA-DX-A48U-01A-11R-A30C-07	57	MALE	Leiomyosarcoma (LMS)	Negative	NA	NO
TCGA-PC-A5DK-01A-11R-A27Q-07	63	MALE	Leiomyosarcoma (LMS)	Negative	NA	NO
TCGA-DX-A48K-01A-11R-A30C-07	65	MALE	Leiomyosarcoma (LMS)	Negative	NA	NO
TCGA-Z4-AAPF-01A-11R-A39D-07	35	FEMALE	Sarcoma; synovial; poorly differentiated	Negative	NA	NO
TCGA-MB-A5Y8-01A-11R-A29R-07	60	FEMALE	Undifferentiated Pleomorphic Sarcoma (UPS)	Negative	NA	NO
TCGA-Z4-AAPG-01A-11R-A39D-07	64	FEMALE	Undifferentiated Pleomorphic Sarcoma (UPS)	Negative	NA	NO
TCGA-MO-A47P-01A-11R-A24X-07	37	FEMALE	Dedifferentiated liposarcoma	NA	NA	NO
TCGA-DX-A3UA-01A-12R-A30C-07	47	FEMALE	Leiomyosarcoma (LMS)	NA	NA	NO
TCGA-PC-A5DP-01A-11R-A26T-07	72	FEMALE	Leiomyosarcoma (LMS)	NA	NA	NO
TCGA-MO-A47R-01A-11R-A24X-07	75	FEMALE	Leiomyosarcoma (LMS)	NA	NA	NO
TCGA-PC-A5DN-01A-12R-A27Q-07	77	FEMALE	Leiomyosarcoma (LMS)	NA	NA	NO
TCGA-PC-A5DL-01A-11R-A26T-07	67	MALE	Leiomyosarcoma (LMS)	NA	NA	NO
TCGA-DX-A48N-01A-11R-A30C-07	47	MALE	Dedifferentiated liposarcoma	Positive	NA	NO
TCGA-DX-A3U5-01A-11R-A22K-07	52	MALE	Dedifferentiated liposarcoma	Positive	NA	NO
TCGA-DX-A3M2-01A-21R-A22K-07	59	MALE	Dedifferentiated liposarcoma	Positive	NA	NO
TCGA-DX-A3M1-01A-11R-A22K-07	79	MALE	Dedifferentiated liposarcoma	Positive	NA	NO
TCGA-PC-A5DM-01A-11R-A27Q-07	73	MALE	Leiomyosarcoma (LMS)	Positive	NA	NO
TCGA-FX-A3TO-01A-11R-A22K-07	87	MALE	Undifferentiated Pleomorphic Sarcoma (UPS)	Positive	NA	NO
TCGA-MB-A5Y9-01A-11R-A29R-07	90	MALE	Undifferentiated Pleomorphic Sarcoma (UPS)	Positive	NA	NO
TCGA-KD-A5QU-01A-11R-A27Q-07	41	FEMALE	Leiomyosarcoma (LMS)	Negative	NA	NO
TCGA-KD-A5QT-01A-11R-A27Q-07	69	FEMALE	Leiomyosarcoma (LMS)	Negative	NA	NO
TCGA-MB-A5YA-01A-11R-A29R-07	63	MALE	Leiomyosarcoma (LMS)	Negative	NA	NO
TCGA-FX-A48G-01A-11R-A24X-07	56	FEMALE	Leiomyosarcoma (LMS)	NA	NA	NO
TCGA-RN-A68Q-01A-11R-A30C-07	62	FEMALE	Malignant Peripheral Nerve Sheath Tumors (MPNST)	NA	NA	NO
TCGA-3R-A8YX-01A-11R-A37L-07	66	MALE	Dedifferentiated liposarcoma	Positive	YES	NO
TCGA-JV-A75J-01A-11R-A32Q-07	43	FEMALE	Leiomyosarcoma (LMS)	Positive	YES	NO
TCGA-JV-A5VF-01A-11R-A29R-07	69	FEMALE	Leiomyosarcoma (LMS)	Positive	YES	NO
TCGA-FX-A2QS-01A-11R-A21T-07	61	FEMALE	Dedifferentiated liposarcoma	Negative	NO	NA
TCGA-K1-A3PO-01A-11R-A21T-07	42	MALE	Leiomyosarcoma (LMS)	Negative	NO	NA
TCGA-HB-A2OT-01A-11R-A21T-07	78	FEMALE	Undifferentiated Pleomorphic Sarcoma (UPS)	Negative	NO	NA
TCGA-IW-A3M4-01A-11R-A21T-07	48	FEMALE	Leiomyosarcoma (LMS)	NA	NO	NA
TCGA-IW-A3M6-01A-11R-A21T-07	59	FEMALE	Leiomyosarcoma (LMS)	NA	NO	NA
TCGA-FX-A3NK-01A-11R-A21T-07	53	MALE	Dedifferentiated liposarcoma	Negative	NA	NA
TCGA-DX-A2IZ-01A-11R-A21T-07	60	MALE	Dedifferentiated liposarcoma	Negative	NA	NA
TCGA-FX-A3NJ-01A-11R-A21T-07	54	MALE	Leiomyosarcoma (LMS)	Negative	NA	NA
TCGA-DX-A23T-01A-11R-A26T-07	40	FEMALE	Dedifferentiated liposarcoma	NA	NA	NA
TCGA-DX-A23R-01A-11R-A26T-07	55	FEMALE	Dedifferentiated liposarcoma	NA	NA	NA
TCGA-DX-A23V-01A-11R-A29R-07	57	FEMALE	Dedifferentiated liposarcoma	NA	NA	NA
TCGA-DX-A1L3-01A-11R-A24X-07	60	FEMALE	Dedifferentiated liposarcoma	NA	NA	NA
TCGA-DX-A1KX-01A-22R-A24X-07	67	FEMALE	Dedifferentiated liposarcoma	NA	NA	NA
TCGA-DX-A240-01A-32R-A27Q-07	51	MALE	Dedifferentiated liposarcoma	NA	NA	NA
TCGA-DX-A1L0-01A-11R-A24X-07	58	MALE	Dedifferentiated liposarcoma	NA	NA	NA
TCGA-DX-A1L1-01A-11R-A24X-07	60	MALE	Dedifferentiated liposarcoma	NA	NA	NA
TCGA-DX-A1L4-01A-12R-A26T-07	60	MALE	Dedifferentiated liposarcoma	NA	NA	NA
TCGA-DX-A2J4-01A-32R-A21T-07	60	MALE	Dedifferentiated liposarcoma	NA	NA	NA
TCGA-DX-A2J0-01A-11R-A21T-07	61	MALE	Dedifferentiated liposarcoma	NA	NA	NA
TCGA-DX-A1KY-01A-11R-A24X-07	66	MALE	Dedifferentiated liposarcoma	NA	NA	NA
TCGA-DX-A1KZ-01A-11R-A24X-07	66	MALE	Dedifferentiated liposarcoma	NA	NA	NA
TCGA-DX-A1KW-01A-22R-A24X-07	67	MALE	Dedifferentiated liposarcoma	NA	NA	NA
TCGA-DX-A23Z-01A-11R-A27Q-07	74	MALE	Dedifferentiated liposarcoma	NA	NA	NA
TCGA-DX-A1L2-01A-22R-A24X-07	78	MALE	Dedifferentiated liposarcoma	NA	NA	NA
TCGA-DX-A23Y-01A-11R-A27Q-07	80	MALE	Dedifferentiated liposarcoma	NA	NA	NA
TCGA-DX-A23U-01A-11R-A26T-07	81	MALE	Dedifferentiated liposarcoma	NA	NA	NA
TCGA-DX-A1KU-01A-32R-A24X-07	82	MALE	Dedifferentiated liposarcoma	NA	NA	NA
TCGA-IS-A3K8-01A-11R-A21T-07	44	FEMALE	Leiomyosarcoma (LMS)	NA	NA	NA
TCGA-DX-A2J1-01A-11R-A21T-07	53	MALE	Dedifferentiated liposarcoma	Positive	NA	NA
TCGA-HB-A3L4-01A-11R-A21T-07	46	FEMALE	Leiomyosarcoma (LMS)	Negative	YES	NA
TCGA-K1-A3PN-01A-11R-A22K-07	64	FEMALE	Leiomyosarcoma (LMS)	Negative	YES	NA
TCGA-IW-A3M5-01A-22R-A21T-07	76	FEMALE	Leiomyosarcoma (LMS)	Negative	YES	NA
TCGA-IE-A3OV-01A-11R-A22K-07	42	MALE	Leiomyosarcoma (LMS)	Negative	YES	NA
TCGA-IS-A3K6-01A-11R-A21T-07	55	FEMALE	Leiomyosarcoma (LMS)	NA	YES	NA
TCGA-IS-A3K7-01A-11R-A21T-07	63	FEMALE	Leiomyosarcoma (LMS)	NA	YES	NA
TCGA-IS-A3KA-01A-11R-A21T-07	73	FEMALE	Leiomyosarcoma (LMS)	NA	YES	NA
TCGA-IE-A4EK-01A-11R-A24X-07	54	MALE	Leiomyosarcoma (LMS)	Positive	NO	NA
TCGA-HB-A3YV-01A-11R-A24X-07	75	MALE	Undifferentiated Pleomorphic Sarcoma (UPS)	Positive	NO	NA
TCGA-K1-A6RV-01A-11R-A32Q-07	67	MALE	Leiomyosarcoma (LMS)	Positive	NA	NA
TCGA-IE-A4EJ-01A-11R-A24X-07	84	FEMALE	Undifferentiated Pleomorphic Sarcoma (UPS)	Positive	NA	NA
TCGA-HS-A5N8-01A-11R-A26T-07	69	FEMALE	Leiomyosarcoma (LMS)	NA	NA	NA
TCGA-QQ-A5V2-01A-11R-A32Q-07	42	MALE	Undifferentiated Pleomorphic Sarcoma (UPS)	NA	NA	NA
TCGA-HB-A5W3-01A-11R-A29R-07	58	FEMALE	Leiomyosarcoma (LMS)	Negative	YES	NA
TCGA-WK-A8XO-01A-11R-A37L-07	66	FEMALE	Dedifferentiated liposarcoma	Negative	NO	YES
TCGA-IF-A3RQ-01A-11R-A22K-07	70	FEMALE	Dedifferentiated liposarcoma	Negative	NO	YES
TCGA-DX-A6BG-01A-11R-A30C-07	51	MALE	Dedifferentiated liposarcoma	Negative	NO	YES
TCGA-DX-AB35-01A-21R-A41I-07	65	MALE	Dedifferentiated liposarcoma	Negative	NO	YES
TCGA-3B-A9HT-01A-11R-A39D-07	53	MALE	Leiomyosarcoma (LMS)	Negative	NO	YES
TCGA-X6-A7WC-01A-12R-A355-07	74	MALE	Leiomyosarcoma (LMS)	Negative	NO	YES
TCGA-QQ-A8VB-01A-11R-A37L-07	68	FEMALE	Malignant Peripheral Nerve Sheath Tumors (MPNST)	Negative	NO	YES
TCGA-QQ-A5V9-01A-11R-A32Q-07	76	MALE	Undifferentiated Pleomorphic Sarcoma (UPS)	Negative	NO	YES
TCGA-DX-A7EI-01A-11R-A33J-07	78	FEMALE	Dedifferentiated liposarcoma	Positive	NO	YES
TCGA-WK-A8XQ-01A-11R-A37L-07	57	MALE	Dedifferentiated liposarcoma	Positive	NO	YES
TCGA-3B-A9HO-01A-11R-A38C-07	75	MALE	Dedifferentiated liposarcoma	Positive	NO	YES
TCGA-X6-A7WB-01A-11R-A355-07	58	FEMALE	Leiomyosarcoma (LMS)	Positive	NO	YES
TCGA-3B-A9I3-01A-11R-A39D-07	62	MALE	Leiomyosarcoma (LMS)	Positive	NO	YES
TCGA-QQ-A8VH-01A-11R-A37L-07	31	FEMALE	Malignant Peripheral Nerve Sheath Tumors (MPNST)	Positive	NO	YES
TCGA-X6-A8C6-01A-11R-A36F-07	55	MALE	Myxofibrosarcoma	Positive	NO	YES
TCGA-X6-A7W8-01A-21R-A355-07	89	MALE	Myxofibrosarcoma	Positive	NO	YES
TCGA-DX-A8BT-01A-11R-A37L-07	63	FEMALE	Undifferentiated Pleomorphic Sarcoma (UPS)	Positive	NO	YES
TCGA-DX-A8BO-01A-11R-A41I-07	67	FEMALE	Undifferentiated Pleomorphic Sarcoma (UPS)	Positive	NO	YES
TCGA-X6-A8C4-01A-11R-A36F-07	70	FEMALE	Undifferentiated Pleomorphic Sarcoma (UPS)	Positive	NO	YES
TCGA-X6-A8C2-01A-11R-A36F-07	56	MALE	Undifferentiated Pleomorphic Sarcoma (UPS)	Positive	NO	YES
TCGA-HS-A5NA-01A-11R-A26T-07	65	FEMALE	Leiomyosarcoma (LMS)	NA	NO	YES
TCGA-DX-A3U6-01A-11R-A29R-07	63	FEMALE	Dedifferentiated liposarcoma	Negative	NA	YES
TCGA-DX-A3LT-01A-12R-A21T-07	62	MALE	Dedifferentiated liposarcoma	Negative	NA	YES
TCGA-DX-A3UC-01A-11R-A30C-07	37	FEMALE	Leiomyosarcoma (LMS)	Negative	NA	YES
TCGA-WP-A9GB-01A-11R-A37L-07	59	FEMALE	Leiomyosarcoma (LMS)	Negative	NA	YES
TCGA-K1-A42X-01A-11R-A24X-07	62	FEMALE	Leiomyosarcoma (LMS)	Negative	NA	YES
TCGA-K1-A42W-01A-11R-A24X-07	65	FEMALE	Leiomyosarcoma (LMS)	Negative	NA	YES
TCGA-K1-A6RT-01A-32R-A33J-07	48	MALE	Leiomyosarcoma (LMS)	Negative	NA	YES
TCGA-DX-A3UD-01A-11R-A30C-07	56	MALE	Leiomyosarcoma (LMS)	Negative	NA	YES
TCGA-DX-A3U7-01A-11R-A29R-07	67	MALE	Leiomyosarcoma (LMS)	Negative	NA	YES
TCGA-DX-A3LS-01A-11R-A21T-07	78	FEMALE	Dedifferentiated liposarcoma	NA	NA	YES
TCGA-DX-A48L-01A-11R-A30C-07	49	FEMALE	Leiomyosarcoma (LMS)	NA	NA	YES
TCGA-DX-A3UE-01A-11R-A30C-07	66	FEMALE	Leiomyosarcoma (LMS)	NA	NA	YES
TCGA-DX-A3U8-01A-11R-A29R-07	43	MALE	Leiomyosarcoma (LMS)	NA	NA	YES
TCGA-DX-A48J-01A-21R-A30C-07	44	MALE	Leiomyosarcoma (LMS)	NA	NA	YES
TCGA-DX-A3U9-01A-11R-A30C-07	84	MALE	Leiomyosarcoma (LMS)	NA	NA	YES
TCGA-DX-A3LW-01A-21R-A21T-07	43	MALE	Dedifferentiated liposarcoma	Positive	NA	YES
TCGA-DX-A3LU-01A-11R-A21T-07	60	MALE	Dedifferentiated liposarcoma	Positive	NA	YES
TCGA-QQ-A8VD-01A-42R-A39D-07	56	MALE	Desmoid Tumor	Positive	NA	YES
TCGA-DX-A3UF-01A-11R-A30C-07	65	FEMALE	Leiomyosarcoma (LMS)	Positive	NA	YES
TCGA-DX-A48R-01A-11R-A30C-07	41	MALE	Leiomyosarcoma (LMS)	Positive	NA	YES
TCGA-MJ-A68J-01A-11R-A30C-07	55	FEMALE	Myxofibrosarcoma	Positive	NA	YES
TCGA-K1-A6RU-01A-11R-A32Q-07	66	FEMALE	Myxofibrosarcoma	Positive	NA	YES
TCGA-N1-A6IA-01A-12R-A32Q-07	41	FEMALE	Leiomyosarcoma (LMS)	NA	NA	YES
TCGA-DX-AB3A-01A-11R-A41I-07	80	MALE	Dedifferentiated liposarcoma	Negative	YES	YES
TCGA-3B-A9HR-01A-11R-A38C-07	38	FEMALE	Leiomyosarcoma (LMS)	Negative	YES	YES
TCGA-3B-A9HV-01A-11R-A39D-07	48	FEMALE	Leiomyosarcoma (LMS)	Negative	YES	YES
TCGA-3B-A9HU-01A-11R-A39D-07	53	FEMALE	Leiomyosarcoma (LMS)	Negative	YES	YES
TCGA-DX-A6BA-01A-11R-A30C-07	53	FEMALE	Leiomyosarcoma (LMS)	Negative	YES	YES
TCGA-3B-A9I1-01A-11R-A39D-07	56	FEMALE	Leiomyosarcoma (LMS)	Negative	YES	YES
TCGA-WK-A8XZ-01A-11R-A37L-07	56	FEMALE	Leiomyosarcoma (LMS)	Negative	YES	YES
TCGA-3B-A9I0-01A-11R-A39D-07	33	MALE	Leiomyosarcoma (LMS)	Negative	YES	YES
TCGA-3B-A9HS-01A-11R-A39D-07	60	MALE	Leiomyosarcoma (LMS)	Negative	YES	YES
TCGA-WK-A8XX-01A-11R-A37L-07	70	MALE	Leiomyosarcoma (LMS)	Negative	YES	YES
TCGA-IF-A4AJ-01A-11R-A24X-07	80	MALE	Leiomyosarcoma (LMS)	Negative	YES	YES
TCGA-DX-AB30-01A-11R-A39D-07	53	FEMALE	Myxofibrosarcoma	Negative	YES	YES
TCGA-DX-AB2T-01A-11R-A38C-07	54	FEMALE	Myxofibrosarcoma	Negative	YES	YES
TCGA-DX-A6YX-01A-11R-A41I-07	68	FEMALE	Myxofibrosarcoma	Negative	YES	YES
TCGA-DX-A8BG-01A-12R-A41I-07	83	FEMALE	Myxofibrosarcoma	Negative	YES	YES
TCGA-DX-A8BV-01A-11R-A37L-07	57	MALE	Myxofibrosarcoma	Negative	YES	YES
TCGA-DX-A6YV-01A-12R-A355-07	74	MALE	Myxofibrosarcoma	Negative	YES	YES
TCGA-WK-A8XT-01A-11R-A37L-07	40	FEMALE	Synovial Sarcoma - Monophasic	Negative	YES	YES
TCGA-DX-A7EQ-01A-11R-A466-07	72	MALE	Synovial Sarcoma - Monophasic	Negative	YES	YES
TCGA-DX-AB2Q-01A-11R-A39D-07	65	FEMALE	Undifferentiated Pleomorphic Sarcoma (UPS)	Negative	YES	YES
TCGA-DX-AB2X-01A-11R-A38C-07	73	FEMALE	Undifferentiated Pleomorphic Sarcoma (UPS)	Negative	YES	YES
TCGA-SG-A6Z4-01A-22R-A33J-07	47	MALE	Undifferentiated Pleomorphic Sarcoma (UPS)	Negative	YES	YES
TCGA-DX-A8BX-01A-11R-A37L-07	52	MALE	Undifferentiated Pleomorphic Sarcoma (UPS)	Negative	YES	YES
TCGA-DX-AB2P-01A-11R-A38C-07	79	MALE	Undifferentiated Pleomorphic Sarcoma (UPS)	Negative	YES	YES
TCGA-VT-A80J-01A-11R-A36F-07	49	FEMALE	Undifferentiated Pleomorphic Sarcoma (UPS)	Negative	YES	YES
TCGA-WK-A8Y0-01A-11R-A41I-07	49	FEMALE	Undifferentiated Pleomorphic Sarcoma (UPS)	Negative	YES	YES
TCGA-X9-A973-01A-11R-A38C-07	55	MALE	Undifferentiated Pleomorphic Sarcoma (UPS)	Negative	YES	YES
TCGA-VT-A80G-01A-11R-A36F-07	66	MALE	Undifferentiated Pleomorphic Sarcoma (UPS)	Negative	YES	YES
TCGA-3B-A9HL-01A-11R-A38C-07	67	MALE	Dedifferentiated liposarcoma	Positive	YES	YES
TCGA-3B-A9HI-01A-11R-A38C-07	68	MALE	Dedifferentiated liposarcoma	Positive	YES	YES
TCGA-QQ-A5VB-01A-11R-A36F-07	53	FEMALE	Leiomyosarcoma (LMS)	Positive	YES	YES
TCGA-WK-A8XY-01A-11R-A37L-07	53	FEMALE	Leiomyosarcoma (LMS)	Positive	YES	YES
TCGA-DX-A7EL-01A-12R-A36F-07	56	FEMALE	Leiomyosarcoma (LMS)	Positive	YES	YES
TCGA-3B-A9HP-01A-11R-A38C-07	57	FEMALE	Leiomyosarcoma (LMS)	Positive	YES	YES
TCGA-DX-A8BZ-01A-11R-A37L-07	78	FEMALE	Leiomyosarcoma (LMS)	Positive	YES	YES
TCGA-3B-A9HZ-01A-11R-A39D-07	66	MALE	Leiomyosarcoma (LMS)	Positive	YES	YES
TCGA-DX-A6B8-01A-11R-A30C-07	80	MALE	Leiomyosarcoma (LMS)	Positive	YES	YES
TCGA-SI-AA8C-01A-11R-A38C-07	20	FEMALE	Malignant Peripheral Nerve Sheath Tumors (MPNST)	Positive	YES	YES
TCGA-SI-A71O-01A-12R-A33J-07	29	MALE	Malignant Peripheral Nerve Sheath Tumors (MPNST)	Positive	YES	YES
TCGA-SI-A71O-06A-11R-A38C-07	29	MALE	Malignant Peripheral Nerve Sheath Tumors (MPNST)	Positive	YES	YES
TCGA-DX-AB2E-01A-11R-A39D-07	60	MALE	Myxofibrosarcoma	Positive	YES	YES
TCGA-DX-AB3C-01A-11R-A41I-07	27	MALE	Synovial Sarcoma - Monophasic	Positive	YES	YES
TCGA-DX-A7EF-01A-11R-A33J-07	88	FEMALE	Undifferentiated Pleomorphic Sarcoma (UPS)	Positive	YES	YES
TCGA-DX-A8BU-01A-11R-A37L-07	58	MALE	Undifferentiated Pleomorphic Sarcoma (UPS)	Positive	YES	YES
TCGA-DX-A8BP-01A-11R-A37L-07	85	MALE	Undifferentiated Pleomorphic Sarcoma (UPS)	Positive	YES	YES
TCGA-KD-A5QS-01A-11R-A27Q-07	55	FEMALE	Leiomyosarcoma (LMS)	NA	YES	YES

## Sheet: S2
Table S2: Summary of 10 recognized cuproptosis-related genes
Gene	Type	Gene ID
FDX1	cuproptosis	2230
LIAS	cuproptosis	11019
LIPT1	cuproptosis	51601
DLD	cuproptosis	1738
DLAT	cuproptosis	1737
PDHA1	cuproptosis	5160
PDHB	cuproptosis	5162
MTF1	cuproptosis	4520
GLS	cuproptosis	2744
CDKN2A	cuproptosis	1029

## Sheet: S3
Table S3: The primer sequences for qRT-PCR.
Gene	Primer Sequence (5'-3')
GAPDH (F)	CAGGAGGCATTGCTGATGAT
GAPDH (R)	GAAGGCTGGGGCTCATTT
THUMPD3-AS1-F	CTTATGGCTTTATCCGTTGCGTAA
THUMPD3-AS1-R	CCTCTGCACACCGTGAGAATA
LINC00294-F	AATGAGGTCGTGTCTGGAATTGTT
LINC00294-R	CACTCTGAGGCTGAGGCTTCT
SNHG6-F	CGAAGAGCCGTTAGTCATGCC
SNHG6-R	GACTTTCATACACCTTCACCTCAAA
AC011472.4-F	ACCACTGTTATACCACCCCC
AC011472.4-R	AGTAGGGAACATCCAAGTGAGA
SCAMP1-AS1-F	GACAAGGATGAGCACAGCAGAG
SCAMP1-AS1-R	ACCTGACACATACACTGAGCACTA
HEIH-F	CCGCCCTAGTCTGCTTTTGT
HEIH-R	TTGCGTAGAGGTAGCTGGGT
AC138207.5-F	GCGAGGCGACACAGTGATACAG
AC138207.5-R	GCTCAGAGAAGTGAAGTGGCTTGG

## Sheet: S4
Table S4: The CRLs in STS.
CRLs	lncRNA	Cor	p-value	Regulation
PDHB	ZNF710-AS1	0.342399	1.20139e-08	postive
PDHB	LINC01133	-0.361788	1.49152e-09	negative
PDHB	AL357873.1	-0.302992	5.48472e-07	negative
PDHB	AL121987.1	-0.354101	3.46888e-09	negative
PDHB	AGBL5-IT1	0.319285	1.20691e-07	postive
PDHB	ACVR2B-AS1	0.368082	7.34733e-10	postive
PDHB	AC116407.1	0.325807	6.41713e-08	postive
PDHB	AC112220.2	0.303502	5.2381e-07	postive
PDHB	AC109587.1	0.310796	2.68647e-07	postive
PDHB	AC012557.1	0.375707	3.05252e-10	postive
PDHB	AC012467.2	0.514041	3.86287e-19	postive
PDHB	AC012313.2	0.311188	2.59047e-07	postive
PDHB	A1BG-AS1	0.333051	3.12565e-08	postive
PDHA1	ZNF674-AS1	0.358789	2.07873e-09	postive
PDHA1	PTOV1-AS1	0.345591	8.60432e-09	postive
PDHA1	PHKA2-AS1	0.42616	4.98464e-13	postive
PDHA1	BX640514.1	0.305278	4.45953e-07	postive
PDHA1	ATP2A1-AS1	0.31546	1.73622e-07	postive
PDHA1	AL163952.1	0.368148	7.29279e-10	postive
PDHA1	AL121906.2	0.310058	2.87663e-07	postive
PDHA1	AC243964.3	0.309735	2.96375e-07	postive
PDHA1	AC116407.1	0.332133	3.42725e-08	postive
PDHA1	AC096921.2	-0.300322	6.96875e-07	negative
PDHA1	AC080038.1	-0.324274	7.45438e-08	negative
PDHA1	AC023043.4	0.300487	6.86686e-07	postive
PDHA1	AC020661.1	0.326432	6.03528e-08	postive
PDHA1	AC011481.1	0.335598	2.41632e-08	postive
PDHA1	AC009065.8	0.336393	2.22857e-08	postive
PDHA1	AC008079.1	0.340694	1.43368e-08	postive
PDHA1	AC007666.1	0.313628	2.06282e-07	postive
PDHA1	AC006504.5	0.303814	5.09247e-07	postive
PDHA1	AC005696.1	0.321158	1.0082e-07	postive
PDHA1	AC005225.2	0.380245	1.79012e-10	postive
MTF1	Z68871.1	0.358082	2.24681e-09	postive
MTF1	UNC5B-AS1	-0.397701	2.12477e-11	negative
MTF1	TP53TG1	-0.409211	4.86058e-12	negative
MTF1	SNHG7	-0.345443	8.73913e-09	negative
MTF1	RFX3-AS1	0.316788	1.5312e-07	postive
MTF1	LINC01775	0.337833	1.92403e-08	postive
MTF1	LINC01503	-0.3812	1.59813e-10	negative
MTF1	LINC01357	-0.315312	1.76067e-07	negative
MTF1	LINC01128	0.43673	1.12776e-13	postive
MTF1	LINC00667	0.301128	6.48451e-07	postive
MTF1	LAMC1-AS1	0.300953	6.58712e-07	postive
MTF1	HCG11	0.325872	6.37639e-08	postive
MTF1	GNG12-AS1	0.359975	1.82363e-09	postive
MTF1	GAS5	-0.333678	2.9342e-08	negative
MTF1	FGD5-AS1	0.375017	3.30831e-10	postive
MTF1	EBLN3P	0.36995	5.93757e-10	postive
MTF1	COX10-AS1	0.31802	1.36199e-07	postive
MTF1	AP003419.3	-0.337859	1.9189e-08	negative
MTF1	AP001160.2	-0.342386	1.20294e-08	negative
MTF1	AL731577.2	0.458534	4.44587e-15	postive
MTF1	AL596325.2	0.33079	3.92028e-08	postive
MTF1	AL450326.1	0.366886	8.41605e-10	postive
MTF1	AL391121.1	0.39414	3.31565e-11	postive
MTF1	AL136304.1	-0.303342	5.31452e-07	negative
MTF1	AL122035.1	0.318617	1.28653e-07	postive
MTF1	AL118506.1	0.384164	1.12148e-10	postive
MTF1	AL050341.2	0.305079	4.54079e-07	postive
MTF1	AL049840.2	0.383422	1.22582e-10	postive
MTF1	AL049838.1	-0.31334	2.11919e-07	negative
MTF1	AL021707.3	0.350505	5.1086e-09	postive
MTF1	AC145423.2	-0.414486	2.42545e-12	negative
MTF1	AC145098.1	0.306838	3.86827e-07	postive
MTF1	AC138207.2	-0.402565	1.14713e-11	negative
MTF1	AC124319.1	0.363142	1.2825e-09	postive
MTF1	AC120114.1	0.301678	6.17256e-07	postive
MTF1	AC112491.1	-0.361213	1.58985e-09	negative
MTF1	AC108449.2	0.368239	7.21772e-10	postive
MTF1	AC108010.1	0.409105	4.92866e-12	postive
MTF1	AC106820.5	0.310416	2.78267e-07	postive
MTF1	AC104596.1	0.306477	3.99806e-07	postive
MTF1	AC103691.1	-0.327504	5.43079e-08	negative
MTF1	AC099850.3	0.443177	4.44008e-14	postive
MTF1	AC098484.1	0.391288	4.71701e-11	postive
MTF1	AC091185.1	0.327814	5.2673e-08	postive
MTF1	AC091057.1	0.320819	1.0417e-07	postive
MTF1	AC090587.2	0.436897	1.10111e-13	postive
MTF1	AC087289.2	0.309899	2.91905e-07	postive
MTF1	AC087286.2	0.4285	3.60337e-13	postive
MTF1	AC084824.5	-0.303496	5.24109e-07	negative
MTF1	AC073896.4	-0.457345	5.33528e-15	negative
MTF1	AC067838.1	-0.349643	5.60183e-09	negative
MTF1	AC060766.4	-0.304772	4.66934e-07	negative
MTF1	AC037459.3	0.378146	2.29358e-10	postive
MTF1	AC027682.6	-0.330222	4.14837e-08	negative
MTF1	AC027644.3	-0.373558	3.91888e-10	negative
MTF1	AC025171.1	0.311114	2.60815e-07	postive
MTF1	AC024075.3	0.30311	5.42685e-07	postive
MTF1	AC024075.1	0.364142	1.1466e-09	postive
MTF1	AC023509.3	-0.306375	4.0355e-07	negative
MTF1	AC022150.4	0.330748	3.93659e-08	postive
MTF1	AC020910.5	0.336047	2.30852e-08	postive
MTF1	AC018647.2	0.393485	3.59629e-11	postive
MTF1	AC016888.1	0.317367	1.44923e-07	postive
MTF1	AC016876.2	-0.33476	2.63037e-08	negative
MTF1	AC016396.1	0.322881	8.53485e-08	postive
MTF1	AC012510.1	-0.366813	8.4858e-10	negative
MTF1	AC012313.1	0.356414	2.69703e-09	postive
MTF1	AC011466.1	0.343387	1.08383e-08	postive
MTF1	AC009034.1	-0.37158	4.92442e-10	negative
MTF1	AC008770.3	0.323027	8.41495e-08	postive
MTF1	AC008764.2	0.363849	1.18488e-09	postive
MTF1	AC008663.2	0.300389	6.92752e-07	postive
MTF1	AC007950.1	0.301701	6.15983e-07	postive
MTF1	AC006213.1	0.39734	2.22342e-11	postive
MTF1	AC005288.1	0.45383	9.10865e-15	postive
MTF1	AC005253.1	0.319593	1.17185e-07	postive
MTF1	AC005034.5	0.334661	2.65685e-08	postive
MTF1	AC004771.3	0.405685	7.6839e-12	postive
MTF1	ABALON	0.425747	5.27733e-13	postive
LIPT1	ZNF561-AS1	0.35483	3.20508e-09	postive
LIPT1	ZNF460-AS1	0.410061	4.34921e-12	postive
LIPT1	ZNF436-AS1	0.341201	1.3604e-08	postive
LIPT1	ZNF337-AS1	0.322829	8.57827e-08	postive
LIPT1	ZNF213-AS1	0.342779	1.1548e-08	postive
LIPT1	ZKSCAN2-DT	0.523819	6.19152e-20	postive
LIPT1	ZFHX2-AS1	0.300939	6.59496e-07	postive
LIPT1	Z97989.1	0.3258	6.4213e-08	postive
LIPT1	Z97832.2	0.47156	5.75441e-16	postive
LIPT1	Z83843.1	0.44521	3.29584e-14	postive
LIPT1	Z82243.1	0.302251	5.86337e-07	postive
LIPT1	USP3-AS1	0.443316	4.35107e-14	postive
LIPT1	USP27X-AS1	0.397518	2.1741e-11	postive
LIPT1	UGDH-AS1	0.306358	4.04166e-07	postive
LIPT1	UBR5-AS1	0.480737	1.2923e-16	postive
LIPT1	U91328.1	0.399757	1.63929e-11	postive
LIPT1	TTN-AS1	0.357838	2.3078e-09	postive
LIPT1	TTC28-AS1	0.428368	3.67001e-13	postive
LIPT1	TRAF3IP2-AS1	0.398237	1.98623e-11	postive
LIPT1	TPT1-AS1	0.381487	1.5445e-10	postive
LIPT1	TOLLIP-AS1	0.309259	3.09695e-07	postive
LIPT1	TOB1-AS1	0.444029	3.92014e-14	postive
LIPT1	TMEM9B-AS1	0.371543	4.9458e-10	postive
LIPT1	TMEM44-AS1	0.349155	5.90044e-09	postive
LIPT1	TMEM161B-AS1	0.366092	9.20582e-10	postive
LIPT1	TMCC1-AS1	0.334383	2.73258e-08	postive
LIPT1	THUMPD3-AS1	0.355736	2.90435e-09	postive
LIPT1	TENM3-AS1	-0.315018	1.81012e-07	negative
LIPT1	TBC1D8-AS1	0.444496	3.66063e-14	postive
LIPT1	STX17-AS1	0.326538	5.97292e-08	postive
LIPT1	STRA6LP	0.403233	1.05319e-11	postive
LIPT1	STK24-AS1	0.410712	3.99339e-12	postive
LIPT1	STAG3L5P-PVRIG2P-PILRB	0.42134	9.65142e-13	postive
LIPT1	SRRM2-AS1	0.303937	5.0361e-07	postive
LIPT1	SRP14-AS1	0.397373	2.21416e-11	postive
LIPT1	SPATA41	0.324702	7.14959e-08	postive
LIPT1	SPAG5-AS1	0.316889	1.51654e-07	postive
LIPT1	SOCS2-AS1	0.445475	3.16975e-14	postive
LIPT1	SNRK-AS1	0.305775	4.26234e-07	postive
LIPT1	SNHG22	0.430042	2.9055e-13	postive
LIPT1	SNHG20	0.382035	1.44687e-10	postive
LIPT1	SLC25A5-AS1	0.434834	1.47791e-13	postive
LIPT1	SLC25A25-AS1	0.323038	8.40644e-08	postive
LIPT1	SLC25A21-AS1	0.414722	2.3506e-12	postive
LIPT1	SH3BP5-AS1	0.401993	1.23398e-11	postive
LIPT1	SGMS1-AS1	0.355661	2.92812e-09	postive
LIPT1	SEMA6A-AS1	0.360515	1.71787e-09	postive
LIPT1	SEMA3F-AS1	0.375391	3.16718e-10	postive
LIPT1	SEC24B-AS1	0.443622	4.16032e-14	postive
LIPT1	SCAMP1-AS1	0.497333	7.72351e-18	postive
LIPT1	SBF2-AS1	0.37351	3.94096e-10	postive
LIPT1	RUSC1-AS1	0.334364	2.73791e-08	postive
LIPT1	RPARP-AS1	0.373936	3.75083e-10	postive
LIPT1	RNF139-AS1	0.301394	6.33189e-07	postive
LIPT1	RBPMS-AS1	0.349837	5.48713e-09	postive
LIPT1	RBM26-AS1	0.314986	1.81563e-07	postive
LIPT1	RBFADN	0.409581	4.63145e-12	postive
LIPT1	RAD51-AS1	0.558625	5.52923e-23	postive
LIPT1	PTOV1-AS2	0.355393	3.01458e-09	postive
LIPT1	PSPC1-AS2	0.389901	5.59247e-11	postive
LIPT1	PSMA3-AS1	0.464725	1.70088e-15	postive
LIPT1	PRKAR2A-AS1	0.334404	2.72701e-08	postive
LIPT1	PRC1-AS1	0.326547	5.96763e-08	postive
LIPT1	PPP3CB-AS1	0.321061	1.01766e-07	postive
LIPT1	PPP1R12A-AS1	0.368429	7.0631e-10	postive
LIPT1	PGM5-AS1	0.441882	5.363e-14	postive
LIPT1	PCBP1-AS1	0.355579	2.95436e-09	postive
LIPT1	PAXIP1-AS2	0.367071	8.24148e-10	postive
LIPT1	PAXIP1-AS1	0.465078	1.60934e-15	postive
LIPT1	PAXBP1-AS1	0.47684	2.45027e-16	postive
LIPT1	PAN3-AS1	0.350809	4.94511e-09	postive
LIPT1	OXCT1-AS1	0.428864	3.42501e-13	postive
LIPT1	OTUD6B-AS1	0.322982	8.45204e-08	postive
LIPT1	OSGEPL1-AS1	0.37021	5.76365e-10	postive
LIPT1	OSER1-DT	0.3963	2.53283e-11	postive
LIPT1	OR2A1-AS1	0.333356	3.0312e-08	postive
LIPT1	OIP5-AS1	0.316705	1.54325e-07	postive
LIPT1	OCIAD1-AS1	0.420577	1.07048e-12	postive
LIPT1	NRSN2-AS1	0.398275	1.97674e-11	postive
LIPT1	NR2F2-AS1	0.36683	8.46887e-10	postive
LIPT1	NOP14-AS1	0.308856	3.21423e-07	postive
LIPT1	NIFK-AS1	0.625508	5.79069e-30	postive
LIPT1	NFYC-AS1	0.460651	3.20809e-15	postive
LIPT1	NEAT1	0.386153	8.82397e-11	postive
LIPT1	NBR2	0.346176	8.09019e-09	postive
LIPT1	NALT1	0.390424	5.24515e-11	postive
LIPT1	N4BP2L2-IT2	0.413859	2.63612e-12	postive
LIPT1	MUC20-OT1	0.349383	5.7593e-09	postive
LIPT1	MRPS30-DT	0.345239	8.92814e-09	postive
LIPT1	MRGPRF-AS1	0.384282	1.10572e-10	postive
LIPT1	MMP25-AS1	0.35026	5.24438e-09	postive
LIPT1	MIR9-3HG	0.301845	6.08082e-07	postive
LIPT1	MIR4453HG	0.382933	1.29976e-10	postive
LIPT1	MIR3936HG	0.417374	1.64919e-12	postive
LIPT1	MIR29B2CHG	0.416436	1.87008e-12	postive
LIPT1	MIR1-1HG-AS1	0.416612	1.82658e-12	postive
LIPT1	MEF2C-AS1	0.492975	1.64286e-17	postive
LIPT1	MCCC1-AS1	0.437308	1.03823e-13	postive
LIPT1	MBNL1-AS1	0.371246	5.11748e-10	postive
LIPT1	MAST4-AS1	0.388826	6.37782e-11	postive
LIPT1	MAP3K2-DT	0.316412	1.58668e-07	postive
LIPT1	MAP3K14-AS1	0.339643	1.59786e-08	postive
LIPT1	MANEA-DT	0.493266	1.56247e-17	postive
LIPT1	MALAT1	0.391674	4.49821e-11	postive
LIPT1	LY6E-DT	0.313474	2.09267e-07	postive
LIPT1	LRRC8C-DT	0.484223	7.24141e-17	postive
LIPT1	LOH12CR2	0.504313	2.25409e-18	postive
LIPT1	LIX1L-AS1	0.343365	1.08629e-08	postive
LIPT1	LINC02614	0.327361	5.50798e-08	postive
LIPT1	LINC02613	0.304249	4.89602e-07	postive
LIPT1	LINC02604	0.333221	3.07239e-08	postive
LIPT1	LINC02447	0.416047	1.96982e-12	postive
LIPT1	LINC02373	0.301905	6.04851e-07	postive
LIPT1	LINC02202	0.309899	2.91924e-07	postive
LIPT1	LINC02145	0.407619	5.98115e-12	postive
LIPT1	LINC02104	-0.310129	2.85782e-07	negative
LIPT1	LINC02062	0.303424	5.27529e-07	postive
LIPT1	LINC02035	0.324044	7.6231e-08	postive
LIPT1	LINC02018	0.313006	2.18652e-07	postive
LIPT1	LINC01772	0.374397	3.55564e-10	postive
LIPT1	LINC01770	0.316319	1.60078e-07	postive
LIPT1	LINC01750	0.479724	1.5274e-16	postive
LIPT1	LINC01711	-0.394877	3.02528e-11	negative
LIPT1	LINC01615	-0.328444	4.94941e-08	negative
LIPT1	LINC01605	-0.377373	2.51177e-10	negative
LIPT1	LINC01569	0.405138	8.24575e-12	postive
LIPT1	LINC01489	0.328372	4.98466e-08	postive
LIPT1	LINC01376	0.463334	2.11415e-15	postive
LIPT1	LINC01359	0.472371	5.05254e-16	postive
LIPT1	LINC01355	0.400641	1.46561e-11	postive
LIPT1	LINC01354	0.418695	1.38078e-12	postive
LIPT1	LINC01315	0.304195	4.91994e-07	postive
LIPT1	LINC01278	0.388326	6.77865e-11	postive
LIPT1	LINC01273	0.307536	3.6286e-07	postive
LIPT1	LINC01197	0.383163	1.26443e-10	postive
LIPT1	LINC01184	0.428558	3.57442e-13	postive
LIPT1	LINC01160	0.312913	2.20561e-07	postive
LIPT1	LINC01144	0.36143	1.55205e-09	postive
LIPT1	LINC01126	0.373461	3.9634e-10	postive
LIPT1	LINC01089	0.355418	3.00658e-09	postive
LIPT1	LINC01018	0.308665	3.27138e-07	postive
LIPT1	LINC01004	0.462368	2.45795e-15	postive
LIPT1	LINC01003	0.323719	7.86784e-08	postive
LIPT1	LINC00997	0.326889	5.77017e-08	postive
LIPT1	LINC00957	0.344378	9.77162e-09	postive
LIPT1	LINC00941	-0.311089	2.61435e-07	negative
LIPT1	LINC00924	0.308607	3.28876e-07	postive
LIPT1	LINC00921	0.402519	1.15387e-11	postive
LIPT1	LINC00910	0.420232	1.12178e-12	postive
LIPT1	LINC00909	0.443417	4.2875e-14	postive
LIPT1	LINC00899	0.377408	2.50158e-10	postive
LIPT1	LINC00894	0.427519	4.12991e-13	postive
LIPT1	LINC00893	0.510077	7.98062e-19	postive
LIPT1	LINC00847	0.428239	3.73669e-13	postive
LIPT1	LINC00844	0.419215	1.28722e-12	postive
LIPT1	LINC00663	0.534209	8.28564e-21	postive
LIPT1	LINC00653	0.525778	4.25981e-20	postive
LIPT1	LINC00578	0.34376	1.04247e-08	postive
LIPT1	LINC00472	0.337369	2.01745e-08	postive
LIPT1	LINC00342	0.497616	7.35093e-18	postive
LIPT1	LINC00294	0.321349	9.89863e-08	postive
LIPT1	LINC00174	0.318873	1.25547e-07	postive
LIPT1	LINC00173	0.460412	3.32862e-15	postive
LIPT1	LINC00106	0.324511	7.28362e-08	postive
LIPT1	LINC-PINT	0.353444	3.72426e-09	postive
LIPT1	LENG8-AS1	0.436504	1.1648e-13	postive
LIPT1	KLHL30-AS1	0.355012	3.14228e-09	postive
LIPT1	KLF3-AS1	0.332245	3.38917e-08	postive
LIPT1	KIAA1614-AS1	0.370118	5.82426e-10	postive
LIPT1	JPX	0.361927	1.46856e-09	postive
LIPT1	ITPR1-DT	0.375853	3.00083e-10	postive
LIPT1	ITGA9-AS1	0.410473	4.12078e-12	postive
LIPT1	IPO9-AS1	0.314593	1.88399e-07	postive
LIPT1	INTS6-AS1	0.321458	9.7951e-08	postive
LIPT1	HMGN3-AS1	0.433999	1.66388e-13	postive
LIPT1	HLA-F-AS1	0.369014	6.60775e-10	postive
LIPT1	HEIH	0.397439	2.19594e-11	postive
LIPT1	HDHD5-AS1	0.302453	5.75765e-07	postive
LIPT1	HCG27	0.441713	5.49639e-14	postive
LIPT1	HAND2-AS1	0.379944	1.85511e-10	postive
LIPT1	GUSBP11	0.35075	4.97675e-09	postive
LIPT1	GTSE1-DT	0.311167	2.59549e-07	postive
LIPT1	GOLGA8M	0.302755	5.60316e-07	postive
LIPT1	GAS6-DT	0.315642	1.70663e-07	postive
LIPT1	GAS5-AS1	0.318193	1.33961e-07	postive
LIPT1	GAS1RR	0.312504	2.29152e-07	postive
LIPT1	GAPLINC	-0.345917	8.31374e-09	negative
LIPT1	GABPB1-AS1	0.379826	1.88107e-10	postive
LIPT1	FTX	0.304109	4.95845e-07	postive
LIPT1	FRMD6-AS2	0.367518	7.83398e-10	postive
LIPT1	FO393418.1	0.330766	3.92965e-08	postive
LIPT1	FGF14-AS2	0.332458	3.31743e-08	postive
LIPT1	FENDRR	0.31564	1.70687e-07	postive
LIPT1	FBXL19-AS1	0.331269	3.73702e-08	postive
LIPT1	FAM66C	0.3556	2.94746e-09	postive
LIPT1	FAM218A	0.341104	1.37405e-08	postive
LIPT1	FAM181A-AS1	0.338932	1.71905e-08	postive
LIPT1	FAM111A-DT	0.396678	2.41573e-11	postive
LIPT1	EXTL3-AS1	0.375271	3.21186e-10	postive
LIPT1	ERVK13-1	0.450445	1.51597e-14	postive
LIPT1	EPB41L4A-AS1	0.30014	7.08325e-07	postive
LIPT1	EP300-AS1	0.315877	1.66913e-07	postive
LIPT1	EIF3J-DT	0.462704	2.33251e-15	postive
LIPT1	DOCK9-DT	0.324259	7.46519e-08	postive
LIPT1	DNAJC3-DT	0.395123	2.93377e-11	postive
LIPT1	DNAJC27-AS1	0.36878	6.78622e-10	postive
LIPT1	DM1-AS	0.300091	7.11382e-07	postive
LIPT1	DLGAP1-AS1	0.315576	1.71727e-07	postive
LIPT1	CYB561D2	-0.342389	1.2026e-08	negative
LIPT1	COLCA1	0.373856	3.78605e-10	postive
LIPT1	COL4A2-AS1	0.322122	9.18636e-08	postive
LIPT1	COA6-AS1	0.360207	1.77753e-09	postive
LIPT1	CNNM3-DT	0.452899	1.04854e-14	postive
LIPT1	CKMT2-AS1	0.477369	2.24765e-16	postive
LIPT1	CERS3-AS1	0.437558	1.00168e-13	postive
LIPT1	CEBPB-AS1	0.412937	2.97857e-12	postive
LIPT1	CD27-AS1	0.487831	3.94921e-17	postive
LIPT1	CCDC39	0.303921	5.04349e-07	postive
LIPT1	CCDC18-AS1	0.396098	2.59766e-11	postive
LIPT1	CCDC144NL-AS1	0.350233	5.2595e-09	postive
LIPT1	CBR3-AS1	0.392969	3.83347e-11	postive
LIPT1	CARMN	0.374143	3.6621e-10	postive
LIPT1	CAPN10-DT	0.420733	1.04804e-12	postive
LIPT1	CACTIN-AS1	0.308379	3.35845e-07	postive
LIPT1	C21orf62-AS1	0.401995	1.23358e-11	postive
LIPT1	C1RL-AS1	0.316524	1.56997e-07	postive
LIPT1	C1orf229	0.367732	7.64596e-10	postive
LIPT1	BX649601.1	0.357923	2.28635e-09	postive
LIPT1	BX293535.1	0.340929	1.39917e-08	postive
LIPT1	BVES-AS1	0.415133	2.22547e-12	postive
LIPT1	BOLA3-AS1	0.460214	3.43212e-15	postive
LIPT1	BDNF-AS	0.403515	1.01576e-11	postive
LIPT1	BCDIN3D-AS1	0.458264	4.63446e-15	postive
LIPT1	BACE1-AS	0.491496	2.11695e-17	postive
LIPT1	ATP6V0E2-AS1	0.333712	2.92423e-08	postive
LIPT1	ATP1A1-AS1	0.440579	6.48031e-14	postive
LIPT1	ASH1L-AS1	0.315512	1.72772e-07	postive
LIPT1	ASB16-AS1	0.47105	6.24485e-16	postive
LIPT1	ARIH2OS	0.393586	3.55172e-11	postive
LIPT1	APCDD1L-DT	-0.349993	5.39625e-09	negative
LIPT1	AP006623.1	0.358685	2.1026e-09	postive
LIPT1	AP006621.3	0.327916	5.21471e-08	postive
LIPT1	AP006621.2	0.385857	9.14531e-11	postive
LIPT1	AP004609.3	0.390635	5.1111e-11	postive
LIPT1	AP004609.1	0.429239	3.25028e-13	postive
LIPT1	AP003721.4	0.388017	7.03861e-11	postive
LIPT1	AP003548.1	0.334431	2.71952e-08	postive
LIPT1	AP003486.1	0.499927	4.90343e-18	postive
LIPT1	AP003419.3	0.336673	2.16596e-08	postive
LIPT1	AP003392.4	0.33931	1.65362e-08	postive
LIPT1	AP003096.1	0.363021	1.29995e-09	postive
LIPT1	AP003059.1	0.309084	3.14729e-07	postive
LIPT1	AP002907.1	0.357915	2.28831e-09	postive
LIPT1	AP002884.1	0.33272	3.23139e-08	postive
LIPT1	AP002490.1	0.346673	7.6771e-09	postive
LIPT1	AP002026.1	0.477558	2.17911e-16	postive
LIPT1	AP001922.6	0.307254	3.7238e-07	postive
LIPT1	AP001830.1	0.344811	9.3387e-09	postive
LIPT1	AP001767.3	0.514401	3.6148e-19	postive
LIPT1	AP001528.1	0.377672	2.42515e-10	postive
LIPT1	AP001486.2	0.397047	2.3065e-11	postive
LIPT1	AP001462.1	0.419929	1.1687e-12	postive
LIPT1	AP001453.2	-0.355254	3.06074e-09	negative
LIPT1	AP001434.1	-0.331874	3.51758e-08	negative
LIPT1	AP001372.2	0.324106	7.57683e-08	postive
LIPT1	AP001347.1	0.417045	1.72351e-12	postive
LIPT1	AP001318.2	0.495276	1.1044e-17	postive
LIPT1	AP001160.3	0.314555	1.89076e-07	postive
LIPT1	AP001107.8	0.387349	7.63363e-11	postive
LIPT1	AP001107.5	0.33074	3.93977e-08	postive
LIPT1	AP001107.4	0.371123	5.19043e-10	postive
LIPT1	AP000892.3	0.351415	4.63428e-09	postive
LIPT1	AP000873.4	0.457763	5.0046e-15	postive
LIPT1	AP000873.2	0.397147	2.27774e-11	postive
LIPT1	AP000866.6	0.382171	1.42359e-10	postive
LIPT1	AP000866.1	0.323276	8.21447e-08	postive
LIPT1	AP000802.1	0.407156	6.35177e-12	postive
LIPT1	AP000787.1	0.313804	2.02901e-07	postive
LIPT1	AP000766.1	0.447796	2.24929e-14	postive
LIPT1	AP000695.2	-0.330401	4.07538e-08	negative
LIPT1	AP000255.1	0.381997	1.45355e-10	postive
LIPT1	ANKRD10-IT1	0.330896	3.87881e-08	postive
LIPT1	ALKBH3-AS1	0.319949	1.13249e-07	postive
LIPT1	AL731533.2	0.420913	1.02271e-12	postive
LIPT1	AL662844.4	0.422092	8.7115e-13	postive
LIPT1	AL662844.3	0.446567	2.69841e-14	postive
LIPT1	AL627171.1	0.340359	1.48411e-08	postive
LIPT1	AL606760.2	0.374368	3.56742e-10	postive
LIPT1	AL603839.3	0.345022	9.13427e-09	postive
LIPT1	AL596202.1	0.326037	6.27386e-08	postive
LIPT1	AL592211.1	0.371293	5.08969e-10	postive
LIPT1	AL591895.1	0.598875	5.47956e-27	postive
LIPT1	AL591848.4	0.34417	9.98735e-09	postive
LIPT1	AL590617.2	-0.406295	7.10096e-12	negative
LIPT1	AL590096.1	0.351462	4.61066e-09	postive
LIPT1	AL583856.2	0.436383	1.18521e-13	postive
LIPT1	AL513550.1	0.357522	2.38928e-09	postive
LIPT1	AL513477.2	0.312164	2.36548e-07	postive
LIPT1	AL513320.1	0.321841	9.43888e-08	postive
LIPT1	AL513217.1	0.418353	1.44574e-12	postive
LIPT1	AL512770.1	0.337693	1.95174e-08	postive
LIPT1	AL512652.1	0.388055	7.00637e-11	postive
LIPT1	AL451050.2	0.302492	5.7372e-07	postive
LIPT1	AL450384.2	0.339118	1.68644e-08	postive
LIPT1	AL445645.1	0.316867	1.51972e-07	postive
LIPT1	AL442128.2	0.418429	1.43107e-12	postive
LIPT1	AL391834.2	0.361559	1.53003e-09	postive
LIPT1	AL391807.1	0.355737	2.90393e-09	postive
LIPT1	AL391684.1	0.306294	4.06537e-07	postive
LIPT1	AL391001.1	0.370256	5.73302e-10	postive
LIPT1	AL390728.6	0.321966	9.32622e-08	postive
LIPT1	AL390195.2	0.361463	1.54638e-09	postive
LIPT1	AL365181.4	0.439108	8.01451e-14	postive
LIPT1	AL359962.2	0.436929	1.09603e-13	postive
LIPT1	AL359962.1	0.436271	1.20425e-13	postive
LIPT1	AL359921.2	0.321528	9.72879e-08	postive
LIPT1	AL359878.1	0.331778	3.55146e-08	postive
LIPT1	AL358072.1	0.330286	4.12233e-08	postive
LIPT1	AL357079.1	0.485912	5.45721e-17	postive
LIPT1	AL357054.4	0.374944	3.3365e-10	postive
LIPT1	AL356512.1	0.300378	6.93426e-07	postive
LIPT1	AL356488.3	0.390531	5.17679e-11	postive
LIPT1	AL356481.1	0.378689	2.15144e-10	postive
LIPT1	AL355574.1	0.316429	1.58423e-07	postive
LIPT1	AL355488.1	0.3736	3.89987e-10	postive
LIPT1	AL355073.2	0.346491	7.82609e-09	postive
LIPT1	AL354920.1	0.380912	1.65383e-10	postive
LIPT1	AL354760.1	0.35608	2.79719e-09	postive
LIPT1	AL353804.1	0.41949	1.2402e-12	postive
LIPT1	AL353708.1	0.359912	1.8364e-09	postive
LIPT1	AL353593.2	0.325766	6.44256e-08	postive
LIPT1	AL162586.1	0.535915	5.9157e-21	postive
LIPT1	AL162385.2	0.332732	3.22733e-08	postive
LIPT1	AL162377.1	0.317945	1.37169e-07	postive
LIPT1	AL162231.2	0.326787	5.82833e-08	postive
LIPT1	AL162171.2	0.301268	6.40361e-07	postive
LIPT1	AL161935.1	0.334152	2.79725e-08	postive
LIPT1	AL161729.4	0.308074	3.45384e-07	postive
LIPT1	AL161457.2	0.403989	9.55857e-12	postive
LIPT1	AL159169.2	0.365632	9.69661e-10	postive
LIPT1	AL158834.2	0.302949	5.50606e-07	postive
LIPT1	AL158206.1	0.310113	2.86198e-07	postive
LIPT1	AL158163.1	0.375622	3.08293e-10	postive
LIPT1	AL158063.1	0.349474	5.70348e-09	postive
LIPT1	AL157786.1	0.318032	1.36034e-07	postive
LIPT1	AL157392.4	0.372337	4.51339e-10	postive
LIPT1	AL139161.1	0.351527	4.57882e-09	postive
LIPT1	AL138960.1	0.423511	7.17679e-13	postive
LIPT1	AL136531.1	0.314489	1.90256e-07	postive
LIPT1	AL136366.1	0.475314	3.14082e-16	postive
LIPT1	AL136295.7	0.447254	2.43746e-14	postive
LIPT1	AL136295.6	0.351505	4.58964e-09	postive
LIPT1	AL136295.2	0.323892	7.73653e-08	postive
LIPT1	AL136141.1	0.33404	2.82909e-08	postive
LIPT1	AL135999.1	0.386325	8.64264e-11	postive
LIPT1	AL133367.1	0.414889	2.29898e-12	postive
LIPT1	AL133243.2	0.381844	1.48021e-10	postive
LIPT1	AL132989.1	0.41425	2.50292e-12	postive
LIPT1	AL132780.1	0.324677	7.1671e-08	postive
LIPT1	AL132765.2	0.477238	2.29626e-16	postive
LIPT1	AL132657.1	0.32719	5.60141e-08	postive
LIPT1	AL132642.1	0.328887	4.73693e-08	postive
LIPT1	AL122125.1	0.393643	3.52633e-11	postive
LIPT1	AL121917.1	0.326947	5.73709e-08	postive
LIPT1	AL121845.4	0.348973	6.01641e-09	postive
LIPT1	AL118558.4	0.331568	3.62708e-08	postive
LIPT1	AL117379.1	0.383687	1.18751e-10	postive
LIPT1	AL117336.2	0.371145	5.17742e-10	postive
LIPT1	AL109811.2	0.424268	6.46876e-13	postive
LIPT1	AL080276.2	0.302063	5.96304e-07	postive
LIPT1	AL050341.2	0.359437	1.93548e-09	postive
LIPT1	AL049796.1	0.355682	2.92138e-09	postive
LIPT1	AL049780.2	0.387113	7.856e-11	postive
LIPT1	AL035530.2	0.47022	7.13066e-16	postive
LIPT1	AL031846.2	0.448841	1.92593e-14	postive
LIPT1	AL031775.2	0.319732	1.15639e-07	postive
LIPT1	AL031714.1	0.310055	2.87728e-07	postive
LIPT1	AL031709.1	0.35152	4.58208e-09	postive
LIPT1	AL031673.1	0.389891	5.59963e-11	postive
LIPT1	AL031670.1	0.324956	6.97426e-08	postive
LIPT1	AL031429.2	0.328434	4.95426e-08	postive
LIPT1	AL023806.1	0.302386	5.79216e-07	postive
LIPT1	AL022328.2	0.411511	3.59494e-12	postive
LIPT1	AL022328.1	0.467566	1.08727e-15	postive
LIPT1	AL022322.1	0.359854	1.84822e-09	postive
LIPT1	AL022313.2	0.315408	1.74471e-07	postive
LIPT1	AL021707.8	0.332391	3.33977e-08	postive
LIPT1	AL021707.7	0.375739	3.041e-10	postive
LIPT1	AL021707.3	0.308628	3.28246e-07	postive
LIPT1	AL021707.2	0.310363	2.79647e-07	postive
LIPT1	AL021368.2	0.370745	5.42055e-10	postive
LIPT1	AL008582.1	0.438501	8.74695e-14	postive
LIPT1	AGBL5-IT1	0.442366	4.99842e-14	postive
LIPT1	AF129075.1	0.339511	1.61971e-08	postive
LIPT1	AF001548.1	0.339567	1.61045e-08	postive
LIPT1	ADAMTS9-AS2	0.428836	3.43836e-13	postive
LIPT1	ADAMTS9-AS1	0.379907	1.86323e-10	postive
LIPT1	ACVR2B-AS1	0.353615	3.65613e-09	postive
LIPT1	ACTA2-AS1	0.410205	4.26803e-12	postive
LIPT1	AC254562.3	0.316483	1.57614e-07	postive
LIPT1	AC253576.2	0.371024	5.24961e-10	postive
LIPT1	AC253536.6	0.33494	2.5829e-08	postive
LIPT1	AC245884.8	0.408502	5.33187e-12	postive
LIPT1	AC245060.6	0.343324	1.091e-08	postive
LIPT1	AC242426.2	0.465403	1.52908e-15	postive
LIPT1	AC239868.1	0.33372	2.92186e-08	postive
LIPT1	AC234582.1	0.378342	2.24124e-10	postive
LIPT1	AC232271.1	0.550301	3.1949e-22	postive
LIPT1	AC226101.1	0.328257	5.04158e-08	postive
LIPT1	AC145285.2	0.426598	4.69158e-13	postive
LIPT1	AC145124.1	0.421979	8.8476e-13	postive
LIPT1	AC144548.1	0.300511	6.85226e-07	postive
LIPT1	AC141002.1	0.316599	1.55884e-07	postive
LIPT1	AC139795.2	0.32006	1.12057e-07	postive
LIPT1	AC139768.1	0.300794	6.68109e-07	postive
LIPT1	AC138956.2	0.327321	5.52976e-08	postive
LIPT1	AC138932.5	0.338448	1.80653e-08	postive
LIPT1	AC138649.1	0.331331	3.7141e-08	postive
LIPT1	AC138474.1	0.437879	9.5649e-14	postive
LIPT1	AC138150.2	0.325865	6.38051e-08	postive
LIPT1	AC138150.1	0.482976	8.91604e-17	postive
LIPT1	AC136604.2	0.466515	1.28363e-15	postive
LIPT1	AC136475.2	0.429333	3.2079e-13	postive
LIPT1	AC136475.1	0.392593	4.01622e-11	postive
LIPT1	AC135983.2	0.337041	2.0863e-08	postive
LIPT1	AC135803.1	0.32723	5.57964e-08	postive
LIPT1	AC135050.6	0.454763	7.90772e-15	postive
LIPT1	AC135050.5	0.349255	5.83801e-09	postive
LIPT1	AC134312.5	-0.476853	2.44488e-16	negative
LIPT1	AC133550.2	0.310992	2.63794e-07	postive
LIPT1	AC132872.1	0.310632	2.72767e-07	postive
LIPT1	AC132192.2	0.373071	4.14623e-10	postive
LIPT1	AC131934.1	0.370898	5.32643e-10	postive
LIPT1	AC127537.1	0.331757	3.55895e-08	postive
LIPT1	AC127502.2	0.328157	5.09152e-08	postive
LIPT1	AC127024.6	0.404013	9.52937e-12	postive
LIPT1	AC127024.5	0.460243	3.41704e-15	postive
LIPT1	AC127024.4	0.33925	1.66369e-08	postive
LIPT1	AC126118.1	0.493255	1.56557e-17	postive
LIPT1	AC125257.1	0.368312	7.15816e-10	postive
LIPT1	AC124045.1	0.317573	1.4211e-07	postive
LIPT1	AC120053.1	0.479466	1.59373e-16	postive
LIPT1	AC118344.1	0.308782	3.23631e-07	postive
LIPT1	AC116667.1	0.528985	2.29764e-20	postive
LIPT1	AC116407.2	0.570225	4.414e-24	postive
LIPT1	AC116366.1	0.506264	1.58962e-18	postive
LIPT1	AC114730.3	0.336815	2.13496e-08	postive
LIPT1	AC114730.2	0.313862	2.01799e-07	postive
LIPT1	AC110285.2	0.431449	2.38489e-13	postive
LIPT1	AC109587.1	0.374979	3.32301e-10	postive
LIPT1	AC109460.3	0.478567	1.84719e-16	postive
LIPT1	AC109460.2	0.306543	3.97407e-07	postive
LIPT1	AC109347.1	0.415326	2.16903e-12	postive
LIPT1	AC108718.1	0.304403	4.8281e-07	postive
LIPT1	AC108471.2	0.343662	1.05314e-08	postive
LIPT1	AC107959.1	0.486462	4.97489e-17	postive
LIPT1	AC107871.2	0.401354	1.33855e-11	postive
LIPT1	AC107375.1	0.47292	4.62525e-16	postive
LIPT1	AC106886.3	0.338882	1.72788e-08	postive
LIPT1	AC106881.1	0.356914	2.55366e-09	postive
LIPT1	AC105339.2	0.306733	3.90573e-07	postive
LIPT1	AC105020.5	0.374081	3.68844e-10	postive
LIPT1	AC104836.1	0.343486	1.07275e-08	postive
LIPT1	AC104825.1	0.320382	1.0864e-07	postive
LIPT1	AC104794.2	0.512916	4.75138e-19	postive
LIPT1	AC104564.3	0.316305	1.60291e-07	postive
LIPT1	AC104532.2	0.320031	1.12363e-07	postive
LIPT1	AC104463.2	0.439199	7.91078e-14	postive
LIPT1	AC103810.2	0.333342	3.03537e-08	postive
LIPT1	AC103746.1	0.315262	1.7689e-07	postive
LIPT1	AC103706.1	0.363537	1.22697e-09	postive
LIPT1	AC102953.1	0.379614	1.9289e-10	postive
LIPT1	AC100847.1	0.472652	4.82877e-16	postive
LIPT1	AC100830.2	0.315457	1.73675e-07	postive
LIPT1	AC100823.1	0.370323	5.68942e-10	postive
LIPT1	AC099850.1	0.423429	7.25721e-13	postive
LIPT1	AC099778.1	0.373489	3.95045e-10	postive
LIPT1	AC099522.2	0.339732	1.58328e-08	postive
LIPT1	AC099343.3	0.469566	7.91421e-16	postive
LIPT1	AC099066.2	-0.319596	1.17157e-07	negative
LIPT1	AC096992.2	0.407541	6.04227e-12	postive
LIPT1	AC096677.1	0.327883	5.23151e-08	postive
LIPT1	AC096642.1	0.432118	2.17069e-13	postive
LIPT1	AC093788.1	0.31777	1.39477e-07	postive
LIPT1	AC093726.1	0.443052	4.52219e-14	postive
LIPT1	AC093495.1	0.412301	3.23955e-12	postive
LIPT1	AC093227.1	0.463685	2.00143e-15	postive
LIPT1	AC093151.2	0.327759	5.29571e-08	postive
LIPT1	AC093110.1	0.343426	1.07951e-08	postive
LIPT1	AC092809.4	0.303973	5.01988e-07	postive
LIPT1	AC092809.2	0.327146	5.62569e-08	postive
LIPT1	AC092802.2	0.381153	1.60717e-10	postive
LIPT1	AC092794.1	0.515065	3.19788e-19	postive
LIPT1	AC092747.4	0.431286	2.44028e-13	postive
LIPT1	AC092683.1	0.333084	3.11522e-08	postive
LIPT1	AC092375.2	0.430637	2.67315e-13	postive
LIPT1	AC092171.4	0.353364	3.75659e-09	postive
LIPT1	AC092164.1	0.373885	3.77327e-10	postive
LIPT1	AC092119.2	0.411285	3.70373e-12	postive
LIPT1	AC092117.1	0.374043	3.70478e-10	postive
LIPT1	AC091982.1	0.322484	8.87039e-08	postive
LIPT1	AC091271.1	0.353559	3.67818e-09	postive
LIPT1	AC091185.1	0.384188	1.1182e-10	postive
LIPT1	AC091182.2	-0.377954	2.34592e-10	negative
LIPT1	AC091057.3	0.332089	3.44243e-08	postive
LIPT1	AC090844.2	0.408882	5.07409e-12	postive
LIPT1	AC090825.1	0.375569	3.10213e-10	postive
LIPT1	AC090772.3	0.329193	4.5952e-08	postive
LIPT1	AC090739.1	0.379458	1.96476e-10	postive
LIPT1	AC090589.3	0.463436	2.08107e-15	postive
LIPT1	AC090517.2	0.325997	6.29856e-08	postive
LIPT1	AC090510.2	0.391591	4.54455e-11	postive
LIPT1	AC090198.1	0.373554	3.92099e-10	postive
LIPT1	AC090114.2	0.340398	1.47812e-08	postive
LIPT1	AC087752.4	0.327234	5.57753e-08	postive
LIPT1	AC087752.3	0.34058	1.45059e-08	postive
LIPT1	AC087521.1	0.339929	1.55151e-08	postive
LIPT1	AC087500.2	0.392229	4.20043e-11	postive
LIPT1	AC087500.1	0.302416	5.77658e-07	postive
LIPT1	AC087477.2	0.485049	6.30679e-17	postive
LIPT1	AC087289.2	0.396106	2.59511e-11	postive
LIPT1	AC084876.1	0.313452	2.09712e-07	postive
LIPT1	AC084824.5	0.328146	5.09742e-08	postive
LIPT1	AC084824.4	0.30181	6.1e-07	postive
LIPT1	AC084824.3	0.393073	3.78468e-11	postive
LIPT1	AC084018.1	0.402131	1.21239e-11	postive
LIPT1	AC083798.2	0.412866	3.00677e-12	postive
LIPT1	AC080162.1	0.361931	1.46796e-09	postive
LIPT1	AC080112.1	0.350516	5.10271e-09	postive
LIPT1	AC080038.1	-0.400078	1.57413e-11	negative
LIPT1	AC079848.1	0.359642	1.89211e-09	postive
LIPT1	AC079414.3	0.391041	4.86281e-11	postive
LIPT1	AC079322.1	0.411072	3.80905e-12	postive
LIPT1	AC078909.2	0.385809	9.19954e-11	postive
LIPT1	AC078846.1	0.327515	5.42503e-08	postive
LIPT1	AC074029.3	0.323882	7.74428e-08	postive
LIPT1	AC073869.1	0.483446	8.24464e-17	postive
LIPT1	AC073575.2	0.375356	3.18022e-10	postive
LIPT1	AC073389.3	0.33347	2.99647e-08	postive
LIPT1	AC073130.2	0.406768	6.67934e-12	postive
LIPT1	AC069224.1	0.473396	4.28378e-16	postive
LIPT1	AC068888.1	0.543511	1.28928e-21	postive
LIPT1	AC068620.2	0.477885	2.06549e-16	postive
LIPT1	AC068473.5	0.383802	1.17129e-10	postive
LIPT1	AC067852.3	0.328622	4.86267e-08	postive
LIPT1	AC067852.2	0.303447	5.2643e-07	postive
LIPT1	AC067750.1	0.388225	6.86246e-11	postive
LIPT1	AC062037.2	0.343569	1.06345e-08	postive
LIPT1	AC060780.1	0.496626	8.7352e-18	postive
LIPT1	AC055874.1	0.427237	4.29409e-13	postive
LIPT1	AC055855.1	0.36341	1.24453e-09	postive
LIPT1	AC053513.1	0.315919	1.66252e-07	postive
LIPT1	AC053503.4	0.377487	2.47828e-10	postive
LIPT1	AC048341.2	0.370076	5.8525e-10	postive
LIPT1	AC048341.1	0.378597	2.17499e-10	postive
LIPT1	AC040970.1	0.345659	8.54254e-09	postive
LIPT1	AC036108.3	0.407866	5.79215e-12	postive
LIPT1	AC034236.2	0.512127	5.49072e-19	postive
LIPT1	AC034198.2	0.398838	1.84138e-11	postive
LIPT1	AC027449.1	0.465225	1.57259e-15	postive
LIPT1	AC027271.1	0.378819	2.1189e-10	postive
LIPT1	AC027097.1	0.348798	6.12917e-09	postive
LIPT1	AC026691.1	0.38395	1.1507e-10	postive
LIPT1	AC026471.4	0.447692	2.28428e-14	postive
LIPT1	AC026471.2	0.447536	2.33777e-14	postive
LIPT1	AC026471.1	0.409871	4.45858e-12	postive
LIPT1	AC026367.3	0.464895	1.65604e-15	postive
LIPT1	AC026367.2	0.438976	8.16837e-14	postive
LIPT1	AC025917.1	0.347321	7.16861e-09	postive
LIPT1	AC025682.1	0.404997	8.39631e-12	postive
LIPT1	AC025280.1	0.370701	5.44781e-10	postive
LIPT1	AC025171.4	0.434504	1.54896e-13	postive
LIPT1	AC025165.1	0.323847	7.77064e-08	postive
LIPT1	AC025162.2	0.333173	3.08727e-08	postive
LIPT1	AC024361.1	0.463771	1.97467e-15	postive
LIPT1	AC024337.2	0.386041	8.94429e-11	postive
LIPT1	AC024257.4	0.3842	1.11657e-10	postive
LIPT1	AC024075.2	0.375538	3.11337e-10	postive
LIPT1	AC023355.1	0.419536	1.23253e-12	postive
LIPT1	AC022916.1	0.474185	3.7712e-16	postive
LIPT1	AC022893.1	0.40709	6.40614e-12	postive
LIPT1	AC022706.1	0.324808	7.07584e-08	postive
LIPT1	AC022558.3	0.411362	3.66651e-12	postive
LIPT1	AC022400.1	0.355065	3.12423e-09	postive
LIPT1	AC022364.1	0.406255	7.13829e-12	postive
LIPT1	AC022306.2	0.327877	5.23436e-08	postive
LIPT1	AC022079.2	0.380862	1.66369e-10	postive
LIPT1	AC022034.1	0.365543	9.79418e-10	postive
LIPT1	AC022007.1	0.329607	4.41024e-08	postive
LIPT1	AC021851.1	0.401601	1.29709e-11	postive
LIPT1	AC021739.2	0.326691	5.88322e-08	postive
LIPT1	AC021205.3	0.469699	7.74818e-16	postive
LIPT1	AC021078.1	0.345357	8.81781e-09	postive
LIPT1	AC020915.2	0.301524	6.2588e-07	postive
LIPT1	AC019131.2	0.39295	3.84242e-11	postive
LIPT1	AC018809.2	0.436549	1.15737e-13	postive
LIPT1	AC018809.1	0.33288	3.17982e-08	postive
LIPT1	AC018766.1	0.354556	3.30191e-09	postive
LIPT1	AC018521.6	0.458027	4.80635e-15	postive
LIPT1	AC017083.1	0.360398	1.7403e-09	postive
LIPT1	AC016747.3	0.391462	4.6171e-11	postive
LIPT1	AC016737.1	0.341922	1.26244e-08	postive
LIPT1	AC016727.1	0.537508	4.3111e-21	postive
LIPT1	AC016705.2	0.37293	4.21434e-10	postive
LIPT1	AC016590.3	0.355053	3.12816e-09	postive
LIPT1	AC016026.1	0.331988	3.47757e-08	postive
LIPT1	AC015871.3	0.537989	3.9174e-21	postive
LIPT1	AC015849.3	0.321379	9.86955e-08	postive
LIPT1	AC015813.1	0.323798	7.80792e-08	postive
LIPT1	AC015802.5	0.315949	1.65776e-07	postive
LIPT1	AC015802.4	0.40737	6.17795e-12	postive
LIPT1	AC015726.1	0.388432	6.6918e-11	postive
LIPT1	AC013731.1	0.442186	5.13087e-14	postive
LIPT1	AC013553.4	0.309433	3.04766e-07	postive
LIPT1	AC013553.3	0.482997	8.88403e-17	postive
LIPT1	AC013403.2	0.436003	1.25118e-13	postive
LIPT1	AC012645.4	0.369699	6.11038e-10	postive
LIPT1	AC012467.2	0.326091	6.2408e-08	postive
LIPT1	AC012442.2	0.409923	4.42855e-12	postive
LIPT1	AC012409.3	0.364278	1.12926e-09	postive
LIPT1	AC012360.3	0.433108	1.88758e-13	postive
LIPT1	AC012085.2	0.452659	1.08713e-14	postive
LIPT1	AC011815.2	0.396699	2.40957e-11	postive
LIPT1	AC011815.1	0.363616	1.21624e-09	postive
LIPT1	AC011481.2	0.481776	1.08816e-16	postive
LIPT1	AC011477.3	0.31948	1.18467e-07	postive
LIPT1	AC011477.2	0.350267	5.24028e-09	postive
LIPT1	AC011477.1	0.419281	1.2757e-12	postive
LIPT1	AC011472.4	0.448623	1.98933e-14	postive
LIPT1	AC011472.1	0.435667	1.31263e-13	postive
LIPT1	AC011374.2	0.401207	1.36386e-11	postive
LIPT1	AC010976.1	0.341196	1.36113e-08	postive
LIPT1	AC010883.1	0.300091	7.11418e-07	postive
LIPT1	AC010864.1	0.302071	5.95893e-07	postive
LIPT1	AC010834.3	0.309465	3.03864e-07	postive
LIPT1	AC010680.4	0.312421	2.3093e-07	postive
LIPT1	AC010680.2	0.304575	4.75331e-07	postive
LIPT1	AC010504.1	0.311894	2.42565e-07	postive
LIPT1	AC010487.1	0.326768	5.83925e-08	postive
LIPT1	AC010463.3	0.420759	1.04436e-12	postive
LIPT1	AC010245.2	0.374325	3.58528e-10	postive
LIPT1	AC010226.1	0.407885	5.77767e-12	postive
LIPT1	AC010201.2	0.333401	3.0173e-08	postive
LIPT1	AC010201.1	0.331482	3.65844e-08	postive
LIPT1	AC010168.2	0.394584	3.13753e-11	postive
LIPT1	AC010136.1	0.447264	2.434e-14	postive
LIPT1	AC009955.4	0.30566	4.30712e-07	postive
LIPT1	AC009950.1	0.4236	7.08958e-13	postive
LIPT1	AC009812.1	0.415086	2.23927e-12	postive
LIPT1	AC009549.1	0.364509	1.10031e-09	postive
LIPT1	AC009506.1	0.350404	5.16452e-09	postive
LIPT1	AC009318.4	0.325294	6.74731e-08	postive
LIPT1	AC009283.1	0.442636	4.80528e-14	postive
LIPT1	AC009163.6	0.322684	8.70001e-08	postive
LIPT1	AC009159.3	0.432859	1.95532e-13	postive
LIPT1	AC009159.2	0.343584	1.06179e-08	postive
LIPT1	AC009126.1	0.370725	5.43313e-10	postive
LIPT1	AC009120.3	0.357471	2.40246e-09	postive
LIPT1	AC009120.2	0.517474	2.04511e-19	postive
LIPT1	AC009118.3	0.398162	2.00494e-11	postive
LIPT1	AC009113.1	0.331396	3.68983e-08	postive
LIPT1	AC009093.1	-0.348339	6.43532e-09	negative
LIPT1	AC008969.1	0.395724	2.72196e-11	postive
LIPT1	AC008966.2	0.352784	3.99958e-09	postive
LIPT1	AC008966.1	0.514336	3.65839e-19	postive
LIPT1	AC008764.8	0.410362	4.18083e-12	postive
LIPT1	AC008764.2	0.328698	4.82615e-08	postive
LIPT1	AC008760.1	0.345762	8.45034e-09	postive
LIPT1	AC008752.3	0.450046	1.6091e-14	postive
LIPT1	AC008731.1	0.340779	1.42116e-08	postive
LIPT1	AC008669.1	0.367599	7.76224e-10	postive
LIPT1	AC008610.1	0.372302	4.53175e-10	postive
LIPT1	AC008608.2	0.314373	1.92349e-07	postive
LIPT1	AC008443.1	0.355285	3.05029e-09	postive
LIPT1	AC008429.1	0.353088	3.87025e-09	postive
LIPT1	AC008393.1	0.531019	1.54773e-20	postive
LIPT1	AC008124.1	0.444319	3.75648e-14	postive
LIPT1	AC008115.3	0.361543	1.53271e-09	postive
LIPT1	AC007881.3	0.302796	5.58257e-07	postive
LIPT1	AC007786.1	0.310094	2.86695e-07	postive
LIPT1	AC007663.3	0.311335	2.5552e-07	postive
LIPT1	AC007637.1	0.348098	6.60204e-09	postive
LIPT1	AC007566.1	0.378299	2.25255e-10	postive
LIPT1	AC007406.5	0.357875	2.29853e-09	postive
LIPT1	AC007383.2	0.46074	3.16405e-15	postive
LIPT1	AC007216.4	0.364996	1.04164e-09	postive
LIPT1	AC007114.1	0.350751	4.97587e-09	postive
LIPT1	AC007098.1	0.447493	2.35292e-14	postive
LIPT1	AC007066.2	0.493849	1.41317e-17	postive
LIPT1	AC007038.1	0.483119	8.7056e-17	postive
LIPT1	AC006480.2	0.428334	3.68752e-13	postive
LIPT1	AC006449.2	0.364631	1.08535e-09	postive
LIPT1	AC006435.2	0.358666	2.10704e-09	postive
LIPT1	AC006064.3	0.328059	5.14149e-08	postive
LIPT1	AC005962.1	0.304912	4.61041e-07	postive
LIPT1	AC005920.4	0.31796	1.36975e-07	postive
LIPT1	AC005911.1	0.312348	2.32515e-07	postive
LIPT1	AC005899.7	0.420983	1.01312e-12	postive
LIPT1	AC005899.6	0.379116	2.04584e-10	postive
LIPT1	AC005899.1	0.348002	6.66987e-09	postive
LIPT1	AC005674.2	0.375361	3.17839e-10	postive
LIPT1	AC005498.2	0.341504	1.31839e-08	postive
LIPT1	AC005387.2	0.370443	5.61142e-10	postive
LIPT1	AC005291.2	-0.301835	6.08629e-07	negative
LIPT1	AC005288.1	0.313296	2.1279e-07	postive
LIPT1	AC005180.2	0.410175	4.28445e-12	postive
LIPT1	AC005180.1	0.401113	1.38029e-11	postive
LIPT1	AC005104.1	0.364693	1.07784e-09	postive
LIPT1	AC005034.5	0.381245	1.58968e-10	postive
LIPT1	AC005005.3	0.398008	2.04431e-11	postive
LIPT1	AC004982.2	0.443156	4.45414e-14	postive
LIPT1	AC004982.1	0.440519	6.53679e-14	postive
LIPT1	AC004923.4	0.35753	2.38703e-09	postive
LIPT1	AC004908.3	0.448196	2.11969e-14	postive
LIPT1	AC004908.2	0.302601	5.6815e-07	postive
LIPT1	AC004908.1	0.453676	9.3233e-15	postive
LIPT1	AC004812.2	0.405373	7.99917e-12	postive
LIPT1	AC004803.1	0.366137	9.15934e-10	postive
LIPT1	AC004637.1	0.382997	1.28991e-10	postive
LIPT1	AC004477.1	0.345482	8.70306e-09	postive
LIPT1	AC004471.2	0.391633	4.52072e-11	postive
LIPT1	AC004253.1	0.447689	2.28558e-14	postive
LIPT1	AC002553.1	0.309006	3.17003e-07	postive
LIPT1	AC001226.1	0.37674	2.70525e-10	postive
LIPT1	A2M-AS1	0.480569	1.32874e-16	postive
LIAS	ZFAS1	0.365079	1.032e-09	postive
LIAS	Z95115.1	0.413788	2.66104e-12	postive
LIAS	WEE2-AS1	0.325025	6.92734e-08	postive
LIAS	WDFY3-AS2	0.323897	7.73316e-08	postive
LIAS	UGDH-AS1	0.370623	5.49719e-10	postive
LIAS	UBA6-AS1	0.305442	4.39339e-07	postive
LIAS	TMCC1-AS1	0.318021	1.36178e-07	postive
LIAS	STX18-AS1	0.348356	6.42425e-09	postive
LIAS	STAG3L5P-PVRIG2P-PILRB	0.314369	1.92407e-07	postive
LIAS	SREBF2-AS1	0.358781	2.08061e-09	postive
LIAS	SNHG8	0.437902	9.53381e-14	postive
LIAS	SNHG7	0.386991	7.97289e-11	postive
LIAS	SNHG6	0.41871	1.37786e-12	postive
LIAS	SNHG1	0.469422	8.09746e-16	postive
LIAS	SEC24B-AS1	0.304347	4.85254e-07	postive
LIAS	SCAMP1-AS1	0.332141	3.42474e-08	postive
LIAS	RPARP-AS1	0.346126	8.13247e-09	postive
LIAS	RNASEH1-AS1	0.306648	3.93608e-07	postive
LIAS	PXN-AS1	0.387126	7.84342e-11	postive
LIAS	OTUD6B-AS1	0.309327	3.07765e-07	postive
LIAS	NOP14-AS1	0.396047	2.61422e-11	postive
LIAS	MAPKAPK5-AS1	0.347287	7.19468e-09	postive
LIAS	LINC01089	0.315338	1.7563e-07	postive
LIAS	LINC00665	0.31812	1.34899e-07	postive
LIAS	LINC00663	0.323807	7.80116e-08	postive
LIAS	LINC00526	0.305461	4.38599e-07	postive
LIAS	LINC00174	0.353146	3.84609e-09	postive
LIAS	KTN1-AS1	0.41559	2.094e-12	postive
LIAS	KLF3-AS1	0.383277	1.24727e-10	postive
LIAS	GAS5	0.337689	1.95266e-08	postive
LIAS	GABPB1-AS1	0.345488	8.69765e-09	postive
LIAS	EPB41L4A-AS1	0.437566	1.00051e-13	postive
LIAS	EIF3J-DT	0.373838	3.79394e-10	postive
LIAS	EIF1B-AS1	0.316991	1.50197e-07	postive
LIAS	DNAJC27-AS1	0.373105	4.12986e-10	postive
LIAS	CCNT2-AS1	0.302617	5.67336e-07	postive
LIAS	CCDC18-AS1	0.357006	2.52807e-09	postive
LIAS	BDNF-AS	0.365719	9.60171e-10	postive
LIAS	BAIAP2-DT	0.310438	2.77713e-07	postive
LIAS	AZIN1-AS1	0.35453	3.3112e-09	postive
LIAS	ARIH2OS	0.300428	6.90311e-07	postive
LIAS	APTR	0.347093	7.34392e-09	postive
LIAS	AP003419.3	0.315941	1.65902e-07	postive
LIAS	AP003352.1	0.424191	6.53704e-13	postive
LIAS	AP001160.2	0.301462	6.2933e-07	postive
LIAS	AP001107.8	0.306854	3.86265e-07	postive
LIAS	AP001107.4	0.302263	5.85689e-07	postive
LIAS	AP000350.5	0.320717	1.05199e-07	postive
LIAS	AL359921.2	0.301657	6.18428e-07	postive
LIAS	AL050341.2	0.307858	3.52313e-07	postive
LIAS	AL035530.2	0.420686	1.05482e-12	postive
LIAS	AL021368.3	0.31155	2.50474e-07	postive
LIAS	AGAP2-AS1	-0.360057	1.8073e-09	negative
LIAS	AC253536.6	0.334828	2.61232e-08	postive
LIAS	AC125494.2	0.301553	6.24209e-07	postive
LIAS	AC124242.1	0.316931	1.51052e-07	postive
LIAS	AC120053.1	0.384863	1.03108e-10	postive
LIAS	AC109347.1	0.30441	4.82495e-07	postive
LIAS	AC108471.2	0.460422	3.32373e-15	postive
LIAS	AC100814.1	0.313151	2.15704e-07	postive
LIAS	AC099066.2	-0.347582	6.9735e-09	negative
LIAS	AC095057.3	0.363091	1.28969e-09	postive
LIAS	AC093726.1	0.319659	1.16452e-07	postive
LIAS	AC093620.1	0.320998	1.02392e-07	postive
LIAS	AC092574.1	0.316208	1.61763e-07	postive
LIAS	AC084824.5	0.32278	8.61955e-08	postive
LIAS	AC084824.4	0.322837	8.57209e-08	postive
LIAS	AC079174.2	0.366424	8.86758e-10	postive
LIAS	AC074212.1	0.334559	2.6844e-08	postive
LIAS	AC026979.3	0.303448	5.26383e-07	postive
LIAS	AC024075.2	0.327775	5.28735e-08	postive
LIAS	AC023632.2	0.405821	7.54999e-12	postive
LIAS	AC021205.3	0.376454	2.7973e-10	postive
LIAS	AC020928.1	0.346968	7.44139e-09	postive
LIAS	AC016590.3	0.332345	3.35535e-08	postive
LIAS	AC016394.1	0.338357	1.82358e-08	postive
LIAS	AC012360.3	0.35044	5.14425e-09	postive
LIAS	AC011477.1	0.304639	4.72602e-07	postive
LIAS	AC009283.1	0.368685	6.8605e-10	postive
LIAS	AC008966.1	0.414895	2.29721e-12	postive
LIAS	AC007383.2	0.301914	6.04328e-07	postive
LIAS	AC007292.1	0.30325	5.35891e-07	postive
LIAS	AC005076.1	0.332971	3.15073e-08	postive
GLS	ZNF710-AS1	0.338743	1.75271e-08	postive
GLS	ZFAS1	-0.449303	1.79791e-14	negative
GLS	Z97832.2	0.308892	3.20341e-07	postive
GLS	Z83843.1	0.421751	9.12556e-13	postive
GLS	USP3-AS1	0.371878	4.75843e-10	postive
GLS	USP27X-AS1	0.316366	1.59362e-07	postive
GLS	UGDH-AS1	0.320736	1.05005e-07	postive
GLS	UCKL1-AS1	0.345889	8.33863e-09	postive
GLS	U91328.1	0.369481	6.26492e-10	postive
GLS	TTN-AS1	0.377354	2.51742e-10	postive
GLS	TPM1-AS	0.442701	4.75966e-14	postive
GLS	TMEM99	-0.311776	2.45239e-07	negative
GLS	TMEM202-AS1	0.391154	4.79539e-11	postive
GLS	THUMPD3-AS1	0.314083	1.97648e-07	postive
GLS	SUCLG2-AS1	0.359218	1.98267e-09	postive
GLS	SUCLA2-AS1	-0.322316	9.0157e-08	negative
GLS	STARD4-AS1	0.344734	9.4139e-09	postive
GLS	ST20-AS1	0.386931	8.03082e-11	postive
GLS	SPAG5-AS1	0.316133	1.62921e-07	postive
GLS	SNRK-AS1	0.373096	4.13439e-10	postive
GLS	SNHG9	-0.407971	5.71358e-12	negative
GLS	SNHG7	-0.340949	1.39635e-08	negative
GLS	SNHG25	-0.373008	4.17692e-10	negative
GLS	SNHG21	0.314206	1.95391e-07	postive
GLS	SNHG19	-0.353552	3.68118e-09	negative
GLS	SNHG17	-0.34892	6.0499e-09	negative
GLS	SNHG15	-0.471122	6.17283e-16	negative
GLS	SNHG14	0.351365	4.6593e-09	postive
GLS	SLC25A5-AS1	0.318859	1.25714e-07	postive
GLS	SH3BP5-AS1	0.337346	2.02224e-08	postive
GLS	SCOC-AS1	-0.345711	8.49578e-09	negative
GLS	SAP30L-AS1	0.440252	6.79388e-14	postive
GLS	RHOA-IT1	0.351894	4.40172e-09	postive
GLS	RBM5-AS1	0.387985	7.06649e-11	postive
GLS	RAP2C-AS1	0.34192	1.26271e-08	postive
GLS	RAD51-AS1	0.343395	1.08294e-08	postive
GLS	RAB11B-AS1	-0.329524	4.44685e-08	negative
GLS	PXN-AS1	-0.351938	4.38107e-09	negative
GLS	PSMD6-AS2	0.403595	1.00545e-11	postive
GLS	PSMA3-AS1	0.351075	4.80652e-09	postive
GLS	PPP3CB-AS1	0.351675	4.50647e-09	postive
GLS	PPP1R12A-AS1	0.312668	2.25679e-07	postive
GLS	PITRM1-AS1	0.368642	6.89418e-10	postive
GLS	PAXIP1-AS2	0.341992	1.2533e-08	postive
GLS	OIP5-AS1	0.425948	5.13256e-13	postive
GLS	NPTN-IT1	0.530732	1.63691e-20	postive
GLS	NFYC-AS1	0.391071	4.84449e-11	postive
GLS	MSC-AS1	0.303713	5.13922e-07	postive
GLS	MIR4453HG	0.303981	5.01608e-07	postive
GLS	MIR3936HG	0.320258	1.09941e-07	postive
GLS	MIR29B2CHG	0.414596	2.39037e-12	postive
GLS	MEF2C-AS1	0.312409	2.31197e-07	postive
GLS	MCCC1-AS1	0.300641	6.77337e-07	postive
GLS	MBNL1-AS1	0.391644	4.51497e-11	postive
GLS	MALAT1	0.311503	2.51564e-07	postive
GLS	MAFG-DT	-0.354254	3.41188e-09	negative
GLS	LRRC8C-DT	0.304625	4.73179e-07	postive
GLS	LOXL1-AS1	0.319643	1.16629e-07	postive
GLS	LIPE-AS1	-0.314056	1.98156e-07	negative
GLS	LINC02373	0.311286	2.56698e-07	postive
GLS	LINC02256	0.359092	2.01038e-09	postive
GLS	LINC02175	0.314926	1.8259e-07	postive
GLS	LINC01278	0.403859	9.71963e-12	postive
GLS	LINC01197	0.303286	5.3412e-07	postive
GLS	LINC01133	-0.305312	4.44562e-07	negative
GLS	LINC01123	0.355731	2.90573e-09	postive
GLS	LINC01106	0.367617	7.74643e-10	postive
GLS	LINC01058	0.323044	8.40098e-08	postive
GLS	LINC01018	0.389749	5.69749e-11	postive
GLS	LINC00702	0.316673	1.54791e-07	postive
GLS	LINC00472	0.448711	1.96349e-14	postive
GLS	LINC00310	0.3384	1.81546e-08	postive
GLS	LINC00106	0.328623	4.86233e-08	postive
GLS	LAMC1-AS1	0.334774	2.62677e-08	postive
GLS	KLHL30-AS1	0.380001	1.84255e-10	postive
GLS	ITPR1-DT	0.439441	7.63921e-14	postive
GLS	IL10RB-DT	-0.328837	4.76019e-08	negative
GLS	HYI-AS1	-0.410109	4.32207e-12	negative
GLS	HM13-IT1	0.361684	1.50876e-09	postive
GLS	GDNF-AS1	0.305012	4.56877e-07	postive
GLS	GAS6-DT	0.34618	8.0863e-09	postive
GLS	FO393418.1	0.38472	1.04892e-10	postive
GLS	FMR1-IT1	0.391068	4.84664e-11	postive
GLS	FLNB-AS1	0.359629	1.89473e-09	postive
GLS	FGD5-AS1	0.416376	1.88522e-12	postive
GLS	FAM218A	0.382954	1.29653e-10	postive
GLS	ERVK13-1	0.318522	1.29822e-07	postive
GLS	EP300-AS1	0.340504	1.46204e-08	postive
GLS	ENTPD1-AS1	0.303213	5.3766e-07	postive
GLS	EBLN3P	0.333621	2.95116e-08	postive
GLS	DUBR	0.308508	3.31892e-07	postive
GLS	DLEU2L	0.31787	1.38152e-07	postive
GLS	DHRS4-AS1	0.33882	1.73892e-08	postive
GLS	CYB561D2	-0.356929	2.5495e-09	negative
GLS	CU633967.1	0.337976	1.89614e-08	postive
GLS	CR936218.1	0.36939	6.3299e-10	postive
GLS	COX10-AS1	0.307323	3.70045e-07	postive
GLS	COL4A2-AS1	0.373519	3.93664e-10	postive
GLS	CFLAR-AS1	0.372481	4.43901e-10	postive
GLS	CELF2-AS1	0.317344	1.45239e-07	postive
GLS	CCDC39	0.369589	6.18749e-10	postive
GLS	CCDC144NL-AS1	0.359758	1.86787e-09	postive
GLS	CARMN	0.389663	5.75801e-11	postive
GLS	CACTIN-AS1	0.418346	1.44715e-12	postive
GLS	BX293535.1	0.31596	1.65614e-07	postive
GLS	BOLA3-AS1	0.354408	3.35519e-09	postive
GLS	BNC2-AS1	-0.328801	4.77759e-08	negative
GLS	BAALC-AS1	0.359048	2.02021e-09	postive
GLS	AP4B1-AS1	0.312129	2.37318e-07	postive
GLS	AP004609.1	0.326197	6.17617e-08	postive
GLS	AP003548.1	0.421276	9.73564e-13	postive
GLS	AP003486.1	0.359334	1.95748e-09	postive
GLS	AP003469.2	0.353055	3.88405e-09	postive
GLS	AP003392.1	0.424801	6.01191e-13	postive
GLS	AP002907.1	0.405917	7.45676e-12	postive
GLS	AP002490.1	0.3125	2.29245e-07	postive
GLS	AP002026.1	0.331529	3.64109e-08	postive
GLS	AP001793.1	0.350288	5.22857e-09	postive
GLS	AP001528.1	0.333414	3.01349e-08	postive
GLS	AP001505.1	-0.330506	4.03264e-08	negative
GLS	AP001318.2	0.400823	1.43205e-11	postive
GLS	AP001160.2	-0.329785	4.33309e-08	negative
GLS	AP001107.5	0.304967	4.58712e-07	postive
GLS	AP001107.3	-0.30512	4.5241e-07	negative
GLS	AP001094.2	0.354659	3.26499e-09	postive
GLS	AP000892.3	0.357014	2.52602e-09	postive
GLS	AP000873.4	0.348102	6.59963e-09	postive
GLS	AP000866.2	0.412778	3.04167e-12	postive
GLS	AP000866.1	0.336808	2.13643e-08	postive
GLS	AP000692.1	0.317936	1.37284e-07	postive
GLS	ANKRD10-IT1	0.361501	1.53986e-09	postive
GLS	AL669970.3	-0.317907	1.37673e-07	negative
GLS	AL662844.3	0.350836	4.93109e-09	postive
GLS	AL662791.1	0.334044	2.82798e-08	postive
GLS	AL627171.1	0.349439	5.7247e-09	postive
GLS	AL589935.1	0.362258	1.41547e-09	postive
GLS	AL512791.1	0.543521	1.28652e-21	postive
GLS	AL358115.1	0.36064	1.69424e-09	postive
GLS	AL355916.1	0.31374	2.04128e-07	postive
GLS	AL355075.2	0.322181	9.13367e-08	postive
GLS	AL354893.2	0.376004	2.94836e-10	postive
GLS	AL354733.3	0.401765	1.27037e-11	postive
GLS	AL353804.1	0.42931	3.21853e-13	postive
GLS	AL353764.1	-0.316042	1.64334e-07	negative
GLS	AL353593.2	0.314152	1.96386e-07	postive
GLS	AL162586.1	0.321136	1.01034e-07	postive
GLS	AL162171.1	0.356201	2.76072e-09	postive
GLS	AL161457.2	0.355889	2.85605e-09	postive
GLS	AL138724.1	-0.319925	1.1352e-07	negative
GLS	AL136988.2	0.400021	1.58552e-11	postive
GLS	AL133367.1	0.3725	4.42916e-10	postive
GLS	AL132989.1	0.489957	2.75309e-17	postive
GLS	AL132780.1	0.326787	5.82826e-08	postive
GLS	AL132642.1	0.411342	3.67612e-12	postive
GLS	AL122035.2	0.386325	8.64256e-11	postive
GLS	AL122035.1	0.420683	1.05525e-12	postive
GLS	AL122010.1	0.30805	3.46173e-07	postive
GLS	AL121772.3	0.300925	6.60359e-07	postive
GLS	AL117332.1	-0.351356	4.66382e-09	negative
GLS	AL117209.1	0.379109	2.04752e-10	postive
GLS	AL109614.1	0.380183	1.80313e-10	postive
GLS	AL049840.2	0.456428	6.13847e-15	postive
GLS	AL049780.2	0.310809	2.68323e-07	postive
GLS	AL031846.2	0.438643	8.57029e-14	postive
GLS	AL031709.1	0.310082	2.87008e-07	postive
GLS	AL031670.1	0.335117	2.53717e-08	postive
GLS	AL022328.1	0.315167	1.78492e-07	postive
GLS	AL021878.2	0.317003	1.50025e-07	postive
GLS	AL021707.3	0.436916	1.09822e-13	postive
GLS	AJ009632.2	0.304621	4.73379e-07	postive
GLS	AGAP11	0.340776	1.42157e-08	postive
GLS	AF131215.5	0.321563	9.69608e-08	postive
GLS	AF001548.1	0.347522	7.01758e-09	postive
GLS	ADAMTS9-AS2	0.302571	5.69698e-07	postive
GLS	ACTA2-AS1	0.349765	5.52907e-09	postive
GLS	AC245060.6	0.31366	2.05655e-07	postive
GLS	AC245060.2	0.366644	8.64917e-10	postive
GLS	AC242426.2	0.432112	2.17265e-13	postive
GLS	AC234775.3	0.341544	1.31282e-08	postive
GLS	AC232271.1	0.334899	2.59385e-08	postive
GLS	AC147067.1	-0.308669	3.27012e-07	negative
GLS	AC145285.2	0.34329	1.0949e-08	postive
GLS	AC145124.1	0.385797	9.21268e-11	postive
GLS	AC139887.2	0.316873	1.51886e-07	postive
GLS	AC139795.2	0.33543	2.45781e-08	postive
GLS	AC138956.2	0.421234	9.79141e-13	postive
GLS	AC138956.1	0.381026	1.63157e-10	postive
GLS	AC138649.1	0.383175	1.26267e-10	postive
GLS	AC138393.3	0.423734	6.96049e-13	postive
GLS	AC138150.1	0.302282	5.84708e-07	postive
GLS	AC138035.1	0.358273	2.20004e-09	postive
GLS	AC136604.2	0.381074	1.62238e-10	postive
GLS	AC135983.2	0.457868	4.92433e-15	postive
GLS	AC135050.5	0.38245	1.37694e-10	postive
GLS	AC135048.1	-0.315373	1.75046e-07	negative
GLS	AC133550.2	0.358267	2.20166e-09	postive
GLS	AC125807.2	0.387747	7.2737e-11	postive
GLS	AC124312.2	0.329517	4.44962e-08	postive
GLS	AC124045.1	0.30276	5.60056e-07	postive
GLS	AC122129.1	0.385579	9.45838e-11	postive
GLS	AC116407.2	0.300716	6.72826e-07	postive
GLS	AC116366.1	0.434488	1.5523e-13	postive
GLS	AC115618.2	0.358558	2.13219e-09	postive
GLS	AC112491.1	-0.324177	7.52495e-08	negative
GLS	AC109587.1	0.518507	1.68642e-19	postive
GLS	AC109460.2	0.405511	7.8576e-12	postive
GLS	AC108449.2	0.361747	1.49824e-09	postive
GLS	AC108010.1	0.43336	1.82145e-13	postive
GLS	AC106820.5	0.359015	2.02761e-09	postive
GLS	AC106782.5	0.36328	1.26286e-09	postive
GLS	AC105339.2	0.365556	9.78028e-10	postive
GLS	AC104564.3	0.360704	1.68233e-09	postive
GLS	AC104564.1	0.394669	3.10451e-11	postive
GLS	AC102953.1	0.317823	1.38774e-07	postive
GLS	AC100830.2	0.444105	3.87621e-14	postive
GLS	AC098487.1	-0.420421	1.09341e-12	negative
GLS	AC093752.3	0.346699	7.65569e-09	postive
GLS	AC093702.1	-0.325756	6.44897e-08	negative
GLS	AC093495.1	0.39407	3.34436e-11	postive
GLS	AC093227.1	0.305532	4.35781e-07	postive
GLS	AC092809.2	0.313189	2.14946e-07	postive
GLS	AC092794.1	0.31735	1.45164e-07	postive
GLS	AC092611.1	0.338085	1.87503e-08	postive
GLS	AC092338.1	0.368055	7.37019e-10	postive
GLS	AC091185.1	0.420544	1.0753e-12	postive
GLS	AC090825.1	0.409002	4.99526e-12	postive
GLS	AC090739.1	0.380636	1.70891e-10	postive
GLS	AC090617.5	-0.337659	1.95865e-08	negative
GLS	AC090607.1	0.344465	9.68343e-09	postive
GLS	AC090589.3	0.329171	4.60524e-08	postive
GLS	AC090515.2	0.322735	8.65733e-08	postive
GLS	AC090198.1	0.360755	1.67281e-09	postive
GLS	AC087289.2	0.333894	2.87103e-08	postive
GLS	AC087286.2	0.320589	1.06497e-07	postive
GLS	AC080162.1	0.335702	2.3908e-08	postive
GLS	AC079848.1	0.342516	1.18688e-08	postive
GLS	AC079336.5	0.417191	1.69025e-12	postive
GLS	AC079322.1	0.329886	4.2897e-08	postive
GLS	AC074138.1	0.330877	3.88638e-08	postive
GLS	AC073842.2	0.32422	7.49324e-08	postive
GLS	AC073569.2	0.386742	8.2175e-11	postive
GLS	AC067852.3	0.349267	5.83068e-09	postive
GLS	AC066613.1	0.41096	3.86544e-12	postive
GLS	AC062037.2	0.370894	5.32894e-10	postive
GLS	AC060780.1	0.428279	3.71563e-13	postive
GLS	AC055855.1	0.360382	1.74336e-09	postive
GLS	AC055811.1	0.403982	9.56689e-12	postive
GLS	AC053513.1	0.422334	8.42909e-13	postive
GLS	AC053503.4	0.327144	5.62677e-08	postive
GLS	AC048382.2	0.381267	1.58546e-10	postive
GLS	AC046143.2	-0.335257	2.50138e-08	negative
GLS	AC040970.1	0.300577	6.8119e-07	postive
GLS	AC036176.1	-0.373605	3.89777e-10	negative
GLS	AC036108.3	0.44312	4.47763e-14	postive
GLS	AC036108.2	0.412632	3.10096e-12	postive
GLS	AC034102.6	0.334772	2.62732e-08	postive
GLS	AC027237.3	0.354839	3.20188e-09	postive
GLS	AC025917.1	0.386404	8.56003e-11	postive
GLS	AC024075.1	0.401441	1.32394e-11	postive
GLS	AC023355.1	0.320007	1.12622e-07	postive
GLS	AC022893.1	0.329539	4.44033e-08	postive
GLS	AC022784.5	0.305287	4.45577e-07	postive
GLS	AC022706.1	0.380981	1.64029e-10	postive
GLS	AC022558.3	0.301909	6.04594e-07	postive
GLS	AC022400.1	0.359784	1.86258e-09	postive
GLS	AC022364.1	0.408517	5.3217e-12	postive
GLS	AC022272.1	0.364284	1.12844e-09	postive
GLS	AC022150.4	0.466621	1.26233e-15	postive
GLS	AC022034.1	0.490085	2.69354e-17	postive
GLS	AC021078.1	0.404721	8.70022e-12	postive
GLS	AC020910.5	0.302143	5.9204e-07	postive
GLS	AC020658.5	-0.301256	6.41085e-07	negative
GLS	AC019080.1	0.305592	4.33393e-07	postive
GLS	AC018809.2	0.305382	4.41769e-07	postive
GLS	AC018752.1	0.373133	4.11651e-10	postive
GLS	AC018647.2	0.331923	3.50036e-08	postive
GLS	AC018521.6	0.443299	4.36167e-14	postive
GLS	AC016876.3	-0.309962	2.90232e-07	negative
GLS	AC016876.2	-0.380044	1.83324e-10	negative
GLS	AC016705.2	0.399147	1.7708e-11	postive
GLS	AC016571.1	0.304118	4.95425e-07	postive
GLS	AC016026.1	0.340724	1.42915e-08	postive
GLS	AC015912.3	-0.335416	2.4612e-08	negative
GLS	AC015871.3	0.426236	4.93285e-13	postive
GLS	AC015849.3	0.388778	6.41578e-11	postive
GLS	AC015813.1	0.329537	4.44096e-08	postive
GLS	AC013565.1	0.382934	1.29968e-10	postive
GLS	AC013403.2	0.388758	6.4312e-11	postive
GLS	AC012531.1	0.417482	1.62542e-12	postive
GLS	AC011815.1	0.314634	1.87679e-07	postive
GLS	AC011451.1	0.369734	6.08643e-10	postive
GLS	AC011446.1	-0.352219	4.25068e-09	negative
GLS	AC011330.2	0.31785	1.38411e-07	postive
GLS	AC010976.1	0.356432	2.692e-09	postive
GLS	AC010969.2	-0.35351	3.69809e-09	negative
GLS	AC010834.3	0.337254	2.04144e-08	postive
GLS	AC010761.4	0.405005	8.38815e-12	postive
GLS	AC010680.4	0.335974	2.32578e-08	postive
GLS	AC010680.2	0.312969	2.194e-07	postive
GLS	AC009950.1	0.393331	3.66563e-11	postive
GLS	AC009299.2	0.367602	7.75944e-10	postive
GLS	AC009120.3	0.380596	1.717e-10	postive
GLS	AC008982.2	0.361652	1.51427e-09	postive
GLS	AC008915.2	-0.453047	1.02533e-14	negative
GLS	AC008770.3	0.43097	2.55105e-13	postive
GLS	AC008764.2	0.392517	4.05408e-11	postive
GLS	AC008736.2	-0.377492	2.47696e-10	negative
GLS	AC008735.4	0.40613	7.25458e-12	postive
GLS	AC008735.1	0.320342	1.09064e-07	postive
GLS	AC008731.1	0.34234	1.20874e-08	postive
GLS	AC008622.2	-0.324789	7.08898e-08	negative
GLS	AC008537.2	0.433272	1.84435e-13	postive
GLS	AC008443.1	0.335193	2.51753e-08	postive
GLS	AC008429.1	0.359054	2.0189e-09	postive
GLS	AC008115.3	0.322814	8.59051e-08	postive
GLS	AC007663.4	0.339791	1.57366e-08	postive
GLS	AC007637.1	0.314631	1.87733e-07	postive
GLS	AC007406.5	0.332294	3.37258e-08	postive
GLS	AC006213.1	0.327484	5.44171e-08	postive
GLS	AC006064.3	0.465755	1.44692e-15	postive
GLS	AC005674.2	0.354343	3.37894e-09	postive
GLS	AC005618.1	0.382874	1.30895e-10	postive
GLS	AC005562.1	0.377409	2.50106e-10	postive
GLS	AC005519.1	0.339208	1.67105e-08	postive
GLS	AC005288.1	0.426037	5.0703e-13	postive
GLS	AC005253.1	0.337531	1.98445e-08	postive
GLS	AC005180.2	0.381615	1.52114e-10	postive
GLS	AC005180.1	0.3863	8.66931e-11	postive
GLS	AC005104.1	0.418435	1.43e-12	postive
GLS	AC005034.5	0.444576	3.61765e-14	postive
GLS	AC004982.2	0.310733	2.70213e-07	postive
GLS	AC004908.1	0.417898	1.53704e-12	postive
GLS	AC004803.1	0.302825	5.56813e-07	postive
GLS	A2M-AS1	0.303833	5.0837e-07	postive
FDX1	U62317.1	0.340213	1.50669e-08	postive
FDX1	TRAPPC12-AS1	-0.304137	4.94582e-07	negative
FDX1	SNRK-AS1	-0.326327	6.09753e-08	negative
FDX1	SNHG14	-0.314235	1.94856e-07	negative
FDX1	RBM5-AS1	-0.311364	2.5484e-07	negative
FDX1	PSMD6-AS2	-0.342625	1.17349e-08	negative
FDX1	PCED1B-AS1	0.397655	2.13718e-11	postive
FDX1	NDUFA6-DT	-0.327499	5.43356e-08	negative
FDX1	NCK1-DT	0.314208	1.95348e-07	postive
FDX1	MED14OS	0.322686	8.69785e-08	postive
FDX1	LINC02285	0.30958	3.0065e-07	postive
FDX1	LINC01521	-0.302867	5.54693e-07	negative
FDX1	LINC01480	0.322885	8.53214e-08	postive
FDX1	LINC00623	0.327878	5.23416e-08	postive
FDX1	IL10RB-DT	0.360302	1.7589e-09	postive
FDX1	HOMER3-AS1	0.365736	9.58402e-10	postive
FDX1	FAM66C	-0.303081	5.44098e-07	negative
FDX1	CYB561D2	0.360827	1.65955e-09	postive
FDX1	CR936218.1	-0.372929	4.2152e-10	negative
FDX1	CARD8-AS1	0.391266	4.72984e-11	postive
FDX1	CACTIN-AS1	-0.311992	2.40372e-07	negative
FDX1	BTG3-AS1	-0.300565	6.81919e-07	negative
FDX1	AP000240.1	0.338853	1.73307e-08	postive
FDX1	AL590764.1	0.362359	1.39964e-09	postive
FDX1	AL450306.1	-0.327263	5.56139e-08	negative
FDX1	AL354893.2	-0.310803	2.68474e-07	negative
FDX1	AL353593.2	-0.315559	1.7201e-07	negative
FDX1	AL161785.1	0.321324	9.92177e-08	postive
FDX1	AL133371.2	0.308335	3.37194e-07	postive
FDX1	AL133342.1	0.331864	3.52105e-08	postive
FDX1	AL031775.1	0.388512	6.6269e-11	postive
FDX1	AL022328.1	-0.33149	3.65537e-08	negative
FDX1	AC243960.1	0.305072	4.54385e-07	postive
FDX1	AC139530.1	0.33184	3.52958e-08	postive
FDX1	AC138207.5	0.367475	7.87215e-10	postive
FDX1	AC133550.2	-0.312424	2.30868e-07	negative
FDX1	AC124312.3	-0.334277	2.76226e-08	negative
FDX1	AC124312.2	-0.332455	3.31847e-08	negative
FDX1	AC124067.2	0.304591	4.74661e-07	postive
FDX1	AC122129.1	-0.337191	2.05449e-08	negative
FDX1	AC120114.1	-0.338164	1.86003e-08	negative
FDX1	AC109460.3	-0.31116	2.59718e-07	negative
FDX1	AC109460.2	-0.305875	4.22384e-07	negative
FDX1	AC108010.1	-0.308778	3.23738e-07	negative
FDX1	AC106820.5	-0.38243	1.38025e-10	negative
FDX1	AC104825.1	-0.331448	3.67084e-08	negative
FDX1	AC100793.3	-0.307924	3.50174e-07	negative
FDX1	AC093752.3	-0.377093	2.59549e-10	negative
FDX1	AC090204.1	0.326468	6.01373e-08	postive
FDX1	AC083799.1	0.389574	5.82074e-11	postive
FDX1	AC073957.3	-0.32224	9.08237e-08	negative
FDX1	AC073569.2	-0.303448	5.26362e-07	negative
FDX1	AC053513.1	-0.354594	3.28815e-09	negative
FDX1	AC027319.1	0.334775	2.62648e-08	postive
FDX1	AC025165.1	-0.313855	2.0194e-07	negative
FDX1	AC019205.1	-0.300478	6.87269e-07	negative
FDX1	AC018904.1	0.306198	4.10125e-07	postive
FDX1	AC018755.4	0.372479	4.43969e-10	postive
FDX1	AC018752.1	-0.328502	4.92111e-08	negative
FDX1	AC016026.1	-0.317649	1.41094e-07	negative
FDX1	AC015849.3	-0.311802	2.4466e-07	negative
FDX1	AC015819.1	0.372689	4.33361e-10	postive
FDX1	AC012615.6	-0.302571	5.69686e-07	negative
FDX1	AC012360.2	0.379265	2.01004e-10	postive
FDX1	AC011481.1	0.340855	1.41001e-08	postive
FDX1	AC009065.5	-0.401415	1.32824e-11	negative
FDX1	AC009065.2	-0.387774	7.24972e-11	negative
FDX1	AC008736.2	0.312607	2.26962e-07	postive
FDX1	AC008731.1	-0.335225	2.50934e-08	negative
FDX1	AC007216.4	-0.306144	4.12153e-07	negative
FDX1	AC004865.2	0.348582	6.27156e-09	postive
FDX1	AC004771.3	-0.310239	2.8287e-07	negative
FDX1	AC004585.1	0.302917	5.52188e-07	postive
FDX1	AC004241.3	0.315215	1.77681e-07	postive
DLD	Z68871.1	0.33479	2.62245e-08	postive
DLD	USP27X-AS1	0.350151	5.30601e-09	postive
DLD	U91328.1	0.32094	1.02965e-07	postive
DLD	SUCLG2-AS1	0.317126	1.48283e-07	postive
DLD	SNHG9	-0.320539	1.07012e-07	negative
DLD	SNHG5	-0.316238	1.61302e-07	negative
DLD	RBM26-AS1	0.32173	9.54132e-08	postive
DLD	RAP2C-AS1	0.354314	3.38948e-09	postive
DLD	PTPRG-AS1	0.336465	2.21245e-08	postive
DLD	PAXIP1-AS2	0.342612	1.17501e-08	postive
DLD	PAXIP1-AS1	0.331679	3.58678e-08	postive
DLD	OTUD6B-AS1	0.313547	2.0785e-07	postive
DLD	NNT-AS1	0.385587	9.44859e-11	postive
DLD	MID1IP1-AS1	0.342483	1.19093e-08	postive
DLD	MAGI2-AS3	0.316999	1.50085e-07	postive
DLD	MACORIS	-0.30325	5.35866e-07	negative
DLD	LINC02285	-0.3228	8.60249e-08	negative
DLD	LINC01638	-0.304496	4.78743e-07	negative
DLD	LINC01503	-0.306815	3.87629e-07	negative
DLD	LINC01301	0.301746	6.13503e-07	postive
DLD	FGD5-AS1	0.33563	2.40851e-08	postive
DLD	EBLN3P	0.304745	4.68049e-07	postive
DLD	CYTOR	-0.306577	3.96153e-07	negative
DLD	CTBP1-DT	0.33098	3.84661e-08	postive
DLD	ATP6V0E2-AS1	0.30915	3.12818e-07	postive
DLD	AP001528.1	0.305369	4.4226e-07	postive
DLD	AL731577.2	0.333451	3.00221e-08	postive
DLD	AL590764.1	-0.309221	3.10798e-07	negative
DLD	AL353804.1	0.301395	6.3315e-07	postive
DLD	AL118506.1	0.325623	6.53343e-08	postive
DLD	AC138207.5	-0.319892	1.13877e-07	negative
DLD	AC135050.5	0.316	1.64989e-07	postive
DLD	AC109587.1	0.304932	4.60187e-07	postive
DLD	AC108010.1	0.372414	4.47343e-10	postive
DLD	AC102953.2	0.309188	3.11719e-07	postive
DLD	AC099518.6	-0.305541	4.35399e-07	negative
DLD	AC090114.2	0.383193	1.26001e-10	postive
DLD	AC080038.2	-0.300839	6.65422e-07	negative
DLD	AC080038.1	-0.33808	1.87605e-08	negative
DLD	AC079848.1	0.326784	5.82974e-08	postive
DLD	AC073073.2	0.356418	2.69599e-09	postive
DLD	AC060780.1	0.313749	2.03955e-07	postive
DLD	AC036108.3	0.312504	2.29157e-07	postive
DLD	AC034102.6	0.31675	1.53667e-07	postive
DLD	AC024075.3	0.33001	4.2369e-08	postive
DLD	AC024075.1	0.36759	7.77044e-10	postive
DLD	AC020910.5	0.330235	4.14307e-08	postive
DLD	AC018752.1	0.336935	2.1089e-08	postive
DLD	AC018647.2	0.377618	2.44059e-10	postive
DLD	AC009299.2	0.307814	3.53728e-07	postive
DLD	AC009034.1	-0.300953	6.58671e-07	negative
DLD	AC008764.2	0.365718	9.60369e-10	postive
DLD	AC008554.1	0.300059	7.1347e-07	postive
DLD	AC007405.3	0.391504	4.59366e-11	postive
DLD	AC006213.3	0.312829	2.22303e-07	postive
DLD	AC005586.1	0.421518	9.41989e-13	postive
DLD	AC005562.1	0.306076	4.14685e-07	postive
DLD	AC005288.1	0.395862	2.67533e-11	postive
DLD	AC005229.4	0.346546	7.78094e-09	postive
DLD	AC005034.5	0.31	2.892e-07	postive
DLD	AC004492.1	0.353853	3.56308e-09	postive
DLD	ABALON	0.317311	1.45696e-07	postive
DLAT	ZNF337-AS1	0.337784	1.93377e-08	postive
DLAT	Z68871.1	0.392222	4.20406e-11	postive
DLAT	USP27X-AS1	0.302861	5.55015e-07	postive
DLAT	UGDH-AS1	0.337251	2.04192e-08	postive
DLAT	U91328.1	0.346599	7.73753e-09	postive
DLAT	TMEM9B-AS1	0.316925	1.51146e-07	postive
DLAT	SUCLG2-AS1	0.372229	4.56993e-10	postive
DLAT	ST20-AS1	0.306517	3.98338e-07	postive
DLAT	SNHG9	-0.377636	2.43531e-10	negative
DLAT	SNHG4	0.358875	2.05908e-09	postive
DLAT	SNHG21	0.303031	5.46549e-07	postive
DLAT	SNHG14	0.336143	2.28617e-08	postive
DLAT	SLC25A5-AS1	0.309953	2.90452e-07	postive
DLAT	SCOC-AS1	-0.335368	2.4734e-08	negative
DLAT	RBM26-AS1	0.325652	6.51492e-08	postive
DLAT	RAP2C-AS1	0.305727	4.28111e-07	postive
DLAT	PTPRG-AS1	0.382583	1.35534e-10	postive
DLAT	PGM5-AS1	0.310881	2.66535e-07	postive
DLAT	PAXIP1-AS2	0.322141	9.16937e-08	postive
DLAT	OXCT1-AS1	0.302796	5.58249e-07	postive
DLAT	OTUD6B-AS1	0.328493	4.92551e-08	postive
DLAT	OIP5-AS1	0.406536	6.88302e-12	postive
DLAT	NPTN-IT1	0.355915	2.84801e-09	postive
DLAT	NNT-AS1	0.370474	5.59176e-10	postive
DLAT	NFYC-AS1	0.312816	2.2258e-07	postive
DLAT	MIR4435-2HG	-0.32559	6.55502e-08	negative
DLAT	MIR3936HG	0.300916	6.6088e-07	postive
DLAT	MBNL1-AS1	0.332303	3.36932e-08	postive
DLAT	LINC02256	0.327998	5.17216e-08	postive
DLAT	LINC01058	0.321215	1.0027e-07	postive
DLAT	LINC01048	-0.309992	2.89424e-07	negative
DLAT	LINC00472	0.354857	3.19553e-09	postive
DLAT	ITPR1-DT	0.319705	1.15938e-07	postive
DLAT	HOTAIRM1	-0.300742	6.71212e-07	negative
DLAT	GAPLINC	-0.311908	2.42251e-07	negative
DLAT	FO393418.1	0.301901	6.05051e-07	postive
DLAT	FGD5-AS1	0.352779	4.00143e-09	postive
DLAT	EP300-AS1	0.304721	4.69077e-07	postive
DLAT	ENTPD1-AS1	0.332506	3.30164e-08	postive
DLAT	EBLN3P	0.320036	1.1231e-07	postive
DLAT	DNAJC3-DT	0.300891	6.62384e-07	postive
DLAT	COLCA1	0.39867	1.88064e-11	postive
DLAT	CARMN	0.353981	3.5143e-09	postive
DLAT	BOLA3-AS1	0.308982	3.1771e-07	postive
DLAT	BACE1-AS	0.430323	2.79347e-13	postive
DLAT	AP003548.1	0.322529	8.83159e-08	postive
DLAT	AP003486.1	0.536112	5.68936e-21	postive
DLAT	AP003392.5	0.368986	6.62919e-10	postive
DLAT	AP003392.4	0.479983	1.4637e-16	postive
DLAT	AP003392.1	0.446443	2.748e-14	postive
DLAT	AP002884.3	0.319829	1.14565e-07	postive
DLAT	AP001528.1	0.400444	1.50261e-11	postive
DLAT	AP001486.2	0.378547	2.18769e-10	postive
DLAT	AP001318.2	0.457946	4.86583e-15	postive
DLAT	AP000873.2	0.305775	4.26225e-07	postive
DLAT	AP000866.1	0.423638	7.05207e-13	postive
DLAT	AP000802.1	0.376724	2.71024e-10	postive
DLAT	AP000787.1	0.392434	4.0956e-11	postive
DLAT	AP000766.1	0.431264	2.44769e-13	postive
DLAT	AL731577.2	0.325896	6.36125e-08	postive
DLAT	AL662791.1	0.328933	4.71519e-08	postive
DLAT	AL590617.2	-0.300594	6.80163e-07	negative
DLAT	AL353804.1	0.419175	1.29413e-12	postive
DLAT	AL161457.2	0.338539	1.78976e-08	postive
DLAT	AL137058.2	0.325024	6.92777e-08	postive
DLAT	AL135791.1	0.305675	4.30127e-07	postive
DLAT	AL132989.1	0.337809	1.92878e-08	postive
DLAT	AL132642.1	0.3006	6.79794e-07	postive
DLAT	AF001548.1	0.303818	5.09076e-07	postive
DLAT	ACVR2B-AS1	0.416413	1.87591e-12	postive
DLAT	AC245060.2	0.307074	3.78565e-07	postive
DLAT	AC242426.2	0.319969	1.13039e-07	postive
DLAT	AC147067.1	-0.33473	2.63856e-08	negative
DLAT	AC139887.2	0.316182	1.62172e-07	postive
DLAT	AC138956.2	0.321331	9.9151e-08	postive
DLAT	AC138649.1	0.355265	3.05699e-09	postive
DLAT	AC138035.1	0.348035	6.64674e-09	postive
DLAT	AC135983.2	0.335568	2.42357e-08	postive
DLAT	AC135050.5	0.316513	1.57168e-07	postive
DLAT	AC124312.2	0.321537	9.72082e-08	postive
DLAT	AC112715.1	-0.315905	1.66475e-07	negative
DLAT	AC109587.1	0.332377	3.34455e-08	postive
DLAT	AC108449.2	0.37257	4.39337e-10	postive
DLAT	AC108010.1	0.397254	2.24739e-11	postive
DLAT	AC098487.1	-0.372812	4.2724e-10	negative
DLAT	AC098484.1	0.366918	8.38523e-10	postive
DLAT	AC093702.1	-0.335862	2.3523e-08	negative
DLAT	AC091185.1	0.320408	1.0837e-07	postive
DLAT	AC090948.2	0.305436	4.39602e-07	postive
DLAT	AC090825.1	0.360176	1.78359e-09	postive
DLAT	AC080038.1	-0.400438	1.50374e-11	negative
DLAT	AC079848.1	0.335319	2.48556e-08	postive
DLAT	AC074135.1	0.379448	1.96702e-10	postive
DLAT	AC073569.2	0.316819	1.52668e-07	postive
DLAT	AC066613.1	0.33933	1.65015e-08	postive
DLAT	AC060780.1	0.317276	1.46183e-07	postive
DLAT	AC055874.1	0.302838	5.56124e-07	postive
DLAT	AC036108.3	0.324792	7.08646e-08	postive
DLAT	AC034102.6	0.321214	1.00283e-07	postive
DLAT	AC025917.1	0.327595	5.38252e-08	postive
DLAT	AC024075.1	0.364929	1.04959e-09	postive
DLAT	AC023355.1	0.306222	4.0922e-07	postive
DLAT	AC022893.1	0.342257	1.21918e-08	postive
DLAT	AC022150.4	0.379028	2.06709e-10	postive
DLAT	AC022034.1	0.316909	1.51375e-07	postive
DLAT	AC021078.1	0.318263	1.3308e-07	postive
DLAT	AC020910.5	0.396433	2.49111e-11	postive
DLAT	AC018752.1	0.385453	9.60326e-11	postive
DLAT	AC018647.2	0.333144	3.0963e-08	postive
DLAT	AC016705.2	0.327222	5.58396e-08	postive
DLAT	AC015871.3	0.321271	9.97325e-08	postive
DLAT	AC012313.5	0.382977	1.293e-10	postive
DLAT	AC011477.3	0.32005	1.12165e-07	postive
DLAT	AC011476.3	0.35354	3.68601e-09	postive
DLAT	AC010834.3	0.328237	5.05181e-08	postive
DLAT	AC010487.1	0.304494	4.7883e-07	postive
DLAT	AC010136.1	0.33355	2.97224e-08	postive
DLAT	AC009126.1	0.335578	2.42118e-08	postive
DLAT	AC008770.3	0.372279	4.54365e-10	postive
DLAT	AC008764.2	0.364264	1.13096e-09	postive
DLAT	AC008554.1	0.320485	1.07576e-07	postive
DLAT	AC008429.1	0.332019	3.46686e-08	postive
DLAT	AC007663.4	0.302966	5.49754e-07	postive
DLAT	AC007637.1	0.35674	2.60274e-09	postive
DLAT	AC006213.3	0.354776	3.2238e-09	postive
DLAT	AC006213.1	0.323089	8.36445e-08	postive
DLAT	AC005562.1	0.388388	6.72821e-11	postive
DLAT	AC005288.1	0.360076	1.80353e-09	postive
DLAT	AC005261.3	-0.325651	6.51559e-08	negative
DLAT	AC005180.2	0.342087	1.24089e-08	postive
DLAT	AC005180.1	0.347207	7.25613e-09	postive
DLAT	AC005034.5	0.338853	1.73301e-08	postive
DLAT	AC004982.2	0.329638	4.39645e-08	postive
DLAT	AC004771.3	0.308355	3.36587e-07	postive
DLAT	ABALON	0.355731	2.90574e-09	postive
CDKN2A	ZFAS1	-0.302258	5.85971e-07	negative
CDKN2A	TSPOAP1-AS1	0.317276	1.46184e-07	postive
CDKN2A	SPAG5-AS1	0.308428	3.34344e-07	postive
CDKN2A	RRN3P2	0.302763	5.59936e-07	postive
CDKN2A	OXCT1-AS1	0.327806	5.27149e-08	postive
CDKN2A	MIR100HG	-0.304654	4.7195e-07	negative
CDKN2A	MBNL1-AS1	0.329646	4.39302e-08	postive
CDKN2A	MAP4K3-DT	-0.307654	3.58955e-07	negative
CDKN2A	LINC02373	0.309619	2.99577e-07	postive
CDKN2A	LINC02321	0.306377	4.03461e-07	postive
CDKN2A	LINC01354	0.354524	3.31313e-09	postive
CDKN2A	LINC00941	-0.314817	1.84472e-07	negative
CDKN2A	LINC00578	0.357847	2.30555e-09	postive
CDKN2A	LINC00519	0.359758	1.86798e-09	postive
CDKN2A	KTN1-AS1	-0.3848	1.03893e-10	negative
CDKN2A	IPO9-AS1	0.328881	4.73953e-08	postive
CDKN2A	HCG27	0.306788	3.88611e-07	postive
CDKN2A	GAS5-AS1	0.31931	1.20403e-07	postive
CDKN2A	FO393418.1	0.309394	3.05851e-07	postive
CDKN2A	EP300-AS1	0.340416	1.47535e-08	postive
CDKN2A	DDX11-AS1	0.318981	1.24252e-07	postive
CDKN2A	DCST1-AS1	0.386864	8.09636e-11	postive
CDKN2A	CDKN2B-AS1	0.719131	3.73678e-43	postive
CDKN2A	CCDC144NL-AS1	0.311439	2.53055e-07	postive
CDKN2A	BVES-AS1	0.358908	2.05163e-09	postive
CDKN2A	BTG3-AS1	0.378904	2.09771e-10	postive
CDKN2A	BAIAP2-DT	-0.311978	2.40689e-07	negative
CDKN2A	ATP2A1-AS1	0.358319	2.18899e-09	postive
CDKN2A	ASB16-AS1	0.406529	6.88972e-12	postive
CDKN2A	AP001542.3	0.34627	8.01048e-09	postive
CDKN2A	AP001107.5	0.302111	5.93741e-07	postive
CDKN2A	AL606760.2	0.325349	6.71145e-08	postive
CDKN2A	AL590666.2	0.303688	5.15085e-07	postive
CDKN2A	AL450998.2	0.327523	5.42075e-08	postive
CDKN2A	AL359513.1	0.337108	2.07202e-08	postive
CDKN2A	AL162231.2	0.355272	3.05476e-09	postive
CDKN2A	AL139393.2	0.354165	3.44486e-09	postive
CDKN2A	AL136366.1	0.33404	2.82908e-08	postive
CDKN2A	AL121906.2	0.327153	5.62205e-08	postive
CDKN2A	AL035458.2	-0.323943	7.69869e-08	negative
CDKN2A	AC145343.1	0.318963	1.24466e-07	postive
CDKN2A	AC137630.3	0.317827	1.38725e-07	postive
CDKN2A	AC125494.2	-0.306494	3.99191e-07	negative
CDKN2A	AC099560.1	0.357238	2.46478e-09	postive
CDKN2A	AC097534.1	0.342455	1.19439e-08	postive
CDKN2A	AC093151.2	0.341289	1.34797e-08	postive
CDKN2A	AC091057.1	0.355114	3.10759e-09	postive
CDKN2A	AC079922.2	0.370553	5.54143e-10	postive
CDKN2A	AC026401.3	0.41573	2.05512e-12	postive
CDKN2A	AC025280.1	0.314161	1.96202e-07	postive
CDKN2A	AC023906.5	0.341502	1.31856e-08	postive
CDKN2A	AC022007.1	0.333873	2.87724e-08	postive
CDKN2A	AC019069.1	-0.354319	3.38765e-09	negative
				postive
				postive
				postive
				postive
				negative
				postive
				postive
				postive
				postive
				negative

## Sheet: S5
Table S5: Differentially analysis of the CRLs.
CRLs	logFC	AveExpr	t	P.Value	adj.P.Val
AC004982.2	-2.08329	1.73124	-29.9199	5.30151e-125	5.77662e-124
AC005180.1	1.34803	0.669389	12.5132	2.15938e-32	4.26058e-32
AC005180.2	1.69109	0.763432	14.0371	2.30495e-39	5.22555e-39
AC005261.3	1.23777	1.58014	33.094	2.26722e-142	3.43244e-141
AC005288.1	1.23515	2.73835	27.6962	1.17238e-112	1.0725e-111
AC007566.1	-1.36131	1.51329	-35.4376	6.12195e-155	1.12737e-153
AC008443.1	-1.72194	1.71317	-44.7696	2.83415e-202	1.01417e-200
AC008610.1	1.00773	0.599938	26.78	1.51759e-107	1.26426e-106
AC008736.2	1.0099	1.06598	26.0302	2.34671e-103	1.80679e-102
AC009549.1	1.22663	0.649169	23.2488	7.92558e-88	4.44086e-87
AC010226.1	-2.11359	2.15923	-38.1979	2.0611e-169	4.95451e-168
AC010969.2	1.00166	0.799512	36.6995	1.33057e-161	2.85031e-160
AC011451.1	1.7843	0.87562	51.9472	1.67179e-235	9.74899e-234
AC011472.4	1.01815	0.712911	19.7846	8.94743e-69	3.43185e-68
AC015813.1	-1.86542	2.2877	-34.4502	1.12866e-149	1.89051e-148
AC016026.1	-1.98078	1.28605	-51.6016	5.75679e-234	3.12554e-232
AC022706.1	-1.43356	2.0584	-17.0535	2.59722e-54	7.62935e-54
AC025917.1	-1.24592	1.05938	-26.6005	1.52576e-106	1.25447e-105
AC026367.3	-1.11945	1.22905	-24.6342	1.48874e-95	9.84883e-95
AC026401.3	3.05561	2.024	55.6284	1.69068e-251	1.26761e-249
AC026471.4	1.26484	1.19667	28.0532	1.20215e-114	1.13681e-113
AC036108.3	-1.78082	1.57662	-29.9397	4.11902e-125	4.50374e-124
AC046143.2	1.06449	0.566423	22.8641	1.08982e-85	5.85637e-85
AC048382.2	-1.14098	0.996999	-32.5449	2.15738e-139	3.03285e-138
AC060766.4	1.65391	0.874076	40.5398	2.17884e-181	6.12605e-180
AC068888.1	-1.1558	1.97122	-21.1763	2.30918e-76	1.05081e-75
AC073896.4	2.00993	2.01411	37.7716	3.34399e-167	7.85838e-166
AC074029.3	-1.4845	1.15714	-28.443	8.14617e-117	7.91737e-116
AC080038.1	3.28079	3.44119	34.4203	1.63392e-149	2.72233e-148
AC080038.2	1.13329	1.02166	20.2122	4.29033e-71	1.72325e-70
AC080112.1	1.16933	0.99599	25.9201	9.68374e-103	7.33031e-102
AC083798.2	-3.09628	2.3323	-76.759	0	0
AC083799.1	1.2397	1.83246	29.3762	5.39562e-122	5.68254e-121
AC090617.5	1.30605	0.780685	40.4463	6.46788e-181	1.80242e-179
AC092338.1	1.87401	2.42063	45.2524	1.34912e-204	5.11852e-203
AC092683.1	-1.86806	1.23264	-40.7899	1.19342e-182	3.44777e-181
AC093495.1	-1.46831	1.3503	-36.0021	6.26546e-158	1.24873e-156
AC093726.1	1.26981	1.13753	33.5129	1.23402e-144	1.91426e-143
AC096677.1	1.07254	0.480112	26.6951	4.51836e-107	3.73446e-106
AC098487.1	1.04739	0.681683	29.6113	2.69422e-123	2.88575e-122
AC099850.3	2.57534	1.08683	44.4497	9.95932e-201	3.4089e-199
AC104564.1	-1.62419	1.16024	-29.9171	5.49209e-125	5.96365e-124
AC108010.1	-1.31821	1.57387	-28.5516	2.02927e-117	1.99693e-116
AC112491.1	-1.57044	2.25674	-20.004	5.79446e-70	2.26387e-69
AC115618.2	2.55013	1.86535	51.5551	9.28077e-234	4.95341e-232
AC124312.3	-1.04242	0.920877	-26.3274	5.12227e-105	4.09392e-104
AC124319.1	-1.30612	3.36982	-28.4588	6.65864e-117	6.49166e-116
AC125257.1	1.19367	1.6242	34.9272	3.18678e-152	5.5443e-151
AC125807.2	-1.71764	1.86104	-36.3399	1.03559e-159	2.15965e-158
AC136475.2	1.32285	0.970795	28.2159	1.49445e-115	1.43477e-114
AC138035.1	-1.79541	1.23452	-52.0561	5.49188e-236	3.26301e-234
AC138207.2	1.05393	0.602784	29.1999	5.11545e-121	5.33396e-120
AC138207.5	2.14335	0.944421	34.8724	6.25243e-152	1.08181e-150
AC139768.1	-1.07737	2.54358	-27.3031	1.82278e-110	1.61688e-109
AC147067.1	1.16665	0.78909	25.019	1.05414e-97	7.34397e-97
AGAP11	-1.05287	0.691523	-32.154	2.89563e-137	3.79931e-136
AGAP2-AS1	3.27356	2.05389	39.1565	2.38328e-174	6.05238e-173
AJ009632.2	-1.65153	1.15089	-20.4706	1.68096e-72	7.04838e-72
AL049838.1	1.42236	0.812024	23.4109	9.92508e-89	5.71372e-88
AL049840.2	-1.00151	1.66192	-25.0227	1.00602e-97	7.02429e-97
AL109811.2	-1.35349	2.54775	-26.5967	1.60185e-106	1.30805e-105
AL133371.2	1.13789	0.476831	26.2215	2.00033e-104	1.57476e-103
AL139393.2	1.81881	0.894799	32.5371	2.37818e-139	3.32839e-138
AL161785.1	1.04567	0.632882	24.6719	9.17681e-96	6.09658e-95
AL162231.2	1.26285	1.14133	24.9891	1.5499e-97	1.07032e-96
AL355574.1	1.44934	0.681743	43.5627	2.05617e-196	6.67512e-195
AL450306.1	-1.13888	0.814223	-19.4625	4.90067e-67	1.81129e-66
AL590617.2	1.09257	0.992623	17.3212	1.06909e-55	3.22467e-55
AL591895.1	1.09299	2.44197	19.3223	2.78511e-66	1.01391e-65
AL731577.2	-2.06045	1.82375	-36.1947	6.03146e-159	1.24138e-157
AP000873.2	-1.25877	1.19917	-33.2832	2.14712e-143	3.28218e-142
AP001107.5	1.55102	0.706559	19.0419	8.90548e-65	3.1474e-64
AP001318.2	1.34648	0.619618	52.1278	2.64265e-236	1.60033e-234
AP002884.1	-1.82953	2.03199	-25.0295	9.21749e-98	6.4502e-97
AP002884.3	-1.02385	0.668165	-34.6457	1.01505e-150	1.71849e-149
ASB16-AS1	1.13478	1.7591	26.5178	4.42263e-106	3.59867e-105
BAIAP2-DT	2.06493	1.17257	51.8431	4.84384e-235	2.77332e-233
BNC2-AS1	1.6187	0.793105	35.7375	1.5719e-156	2.99994e-155
BOLA3-AS1	1.08212	0.995862	26.9616	1.46866e-108	1.26017e-107
BVES-AS1	-1.6251	1.68232	-38.1687	2.91777e-169	6.96066e-168
CCDC39	-1.31048	1.2953	-25.3733	1.103e-99	7.82287e-99
CFLAR-AS1	-1.03453	0.685115	-28.3724	2.01269e-116	1.94416e-115
ENTPD1-AS1	-1.16857	0.855404	-53.7108	2.97839e-243	1.87579e-241
EPB41L4A-AS1	-1.14225	3.36525	-16.9358	1.05052e-53	3.03772e-53
ERVK13-1	-1.61342	1.72871	-35.2514	5.97727e-154	1.09433e-152
FAM111A-DT	1.06664	0.6887	43.2136	1.05465e-194	3.32108e-193
FAM181A-AS1	-1.42696	0.902919	-25.9829	4.31226e-103	3.29595e-102
GABPB1-AS1	-1.02577	1.63987	-25.8269	3.21421e-102	2.40989e-101
GAS5	-1.13342	5.58507	-14.2228	3.04295e-40	7.00969e-40
GUSBP11	-2.8518	1.96879	-67.9887	1.71105e-300	2.24505e-298
HEIH	1.29791	3.55552	25.9308	8.43453e-103	6.40008e-102
KLHL30-AS1	-2.34625	1.6961	-34.1196	6.69453e-148	1.10372e-146
LINC00294	1.26395	1.6557	38.0912	7.34656e-169	1.73942e-167
LINC00578	1.30173	0.563162	15.782	7.51364e-48	1.97665e-47
LINC00667	-1.15098	3.22861	-32.3059	4.30748e-138	5.79668e-137
LINC00844	-2.06086	2.03243	-20.7341	6.11776e-74	2.65356e-73
LINC00893	-1.7392	1.46868	-39.8281	8.8619e-178	2.30629e-176
LINC01048	1.04819	0.436419	14.5427	9.00633e-42	2.1308e-41
LINC01089	-2.04459	2.65834	-35.9876	7.47774e-158	1.47171e-156
LINC01128	-2.47362	2.95339	-62.6987	2.29556e-280	2.49266e-278
LINC01133	2.33889	1.05411	20.2022	4.86085e-71	1.94249e-70
LINC01315	1.08614	0.699371	21.1468	3.35489e-76	1.51789e-75
LINC01503	1.26749	0.856779	23.9854	6.2388e-92	3.8e-91
LINC01605	1.18954	0.563978	19.3976	1.09621e-66	4.03739e-66
LINC01615	1.43879	0.601534	20.204	4.75572e-71	1.90289e-70
LINC02035	-1.19184	2.12253	-25.7835	5.61501e-102	4.16039e-101
LINC02104	1.32591	0.618265	23.0042	1.81595e-86	9.91062e-86
LINC-PINT	-3.58733	3.1516	-55.2019	1.1114e-249	7.77736e-248
LOXL1-AS1	1.15259	1.02513	26.1438	5.44117e-104	4.24115e-103
MAFG-DT	1.59373	0.938838	36.5584	7.33541e-161	1.55028e-159
MALAT1	-3.63124	5.3927	-51.0433	1.80634e-231	9.02885e-230
MAP4K3-DT	-1.60457	1.61236	-51.2898	1.42136e-232	7.21912e-231
MBNL1-AS1	-4.07303	4.0245	-39.2982	4.48447e-175	1.1481e-173
MEF2C-AS1	-1.01562	0.934762	-26.3904	2.27799e-105	1.82529e-104
MIR1-1HG-AS1	-1.15495	1.57245	-14.6361	3.19666e-42	7.62597e-42
MIR3936HG	-2.4682	2.04852	-53.9408	2.9874e-244	1.95986e-242
MUC20-OT1	-3.88569	3.12815	-89.7609	0	0
NDUFA6-DT	-1.23556	1.23779	-38.5552	2.94114e-171	7.17958e-170
NEAT1	-5.2125	6.95671	-55.324	3.34555e-250	2.39435e-248
NPTN-IT1	-1.06914	1.11564	-26.4778	7.40124e-106	6.00683e-105
OIP5-AS1	-1.03602	3.80028	-26.3261	5.20754e-105	4.15153e-104
PCBP1-AS1	-2.18986	2.18259	-53.7491	2.03144e-243	1.30551e-241
PPP3CB-AS1	-1.21356	1.23772	-36.1925	6.19272e-159	1.26629e-157
PTOV1-AS1	-1.24169	2.6416	-25.6522	3.04589e-101	2.23058e-100
PXN-AS1	-1.00431	1.72911	-24.7509	3.32012e-96	2.22922e-95
SCAMP1-AS1	1.32425	1.31412	35.9956	6.78122e-158	1.34302e-156
SEMA6A-AS1	-1.03944	0.845452	-39.1477	2.64417e-174	6.6612e-173
SH3BP5-AS1	-2.30952	2.52867	-42.7232	2.72867e-192	8.42409e-191
SNHG14	-4.63438	3.65615	-96.5677	0	0
SNHG21	-1.5204	2.09698	-34.0637	1.33633e-147	2.147e-146
SNHG22	-1.25904	1.06313	-32.7565	1.52979e-140	2.21996e-139
SNHG4	-1.29738	1.19344	-33.6332	2.77091e-145	4.3628e-144
SNHG5	-3.39398	6.98784	-50.2687	5.59587e-228	2.51734e-226
SNHG6	-1.72378	6.66726	-32.3956	1.4001e-138	1.90039e-137
SNHG8	-1.16863	5.56124	-16.378	7.46437e-51	2.05466e-50
STAG3L5P-PVRIG2P-PILRB	-3.58458	2.8278	-93.0699	0	0
THUMPD3-AS1	-2.48902	2.91117	-57.8768	6.18041e-261	5.12161e-259
TMEM161B-AS1	-2.15004	2.45624	-54.7869	6.66672e-248	4.4667e-246
TMEM44-AS1	1.16793	1.33084	28.5878	1.277e-117	1.26455e-116
TOB1-AS1	-1.32423	1.53346	-26.1295	6.53531e-104	5.05644e-103
TPT1-AS1	-1.48705	1.89115	-30.9997	5.9806e-131	7.2714e-130
TTC28-AS1	-1.70603	2.07317	-49.0202	2.76171e-222	1.15955e-220
TTN-AS1	-10.5439	6.57157	-194.092	0	0
ZNF213-AS1	-1.05484	2.13689	-23.3235	3.04098e-88	1.73166e-87
ZNF710-AS1	-2.09562	3.21267	-28.8018	8.26653e-119	8.31672e-118

## Sheet: S6
Table S6: The univariate Cox regression analysis based on differentially expressed CRLs
id	HR	HR.95L	HR.95H	p-value
THUMPD3-AS1	1.52377	1.05104	2.20911	0.0262372
SNHG6	1.40846	1.11278	1.78271	0.00438839
SNHG5	1.24305	1.01853	1.51705	0.0323028
SCAMP1-AS1	0.633813	0.455093	0.882721	0.00697438
PPP3CB-AS1	0.380069	0.166174	0.869286	0.0219155
MIR1-1HG-AS1	0.803649	0.672795	0.959954	0.0159228
MEF2C-AS1	0.523179	0.288435	0.948968	0.0329761
LINC00294	0.644318	0.429705	0.966119	0.0334423
LINC-PINT	0.53896	0.337065	0.861787	0.00984868
HEIH	0.613315	0.482301	0.779918	6.68364e-05
GAS5	1.23242	1.04733	1.45021	0.0118385
FAM181A-AS1	0.053765	0.00387926	0.745162	0.0293122
FAM111A-DT	0.555788	0.336661	0.917542	0.0216519
AP001107.5	0.874805	0.772898	0.990148	0.0342903
AL591895.1	0.736976	0.588902	0.922282	0.00765466
AL590617.2	1.37633	1.17468	1.61259	7.75956e-05
AC138207.5	0.838154	0.70592	0.995159	0.0438677
AC124319.1	0.621116	0.424913	0.907916	0.0139439
AC096677.1	0.712041	0.540149	0.938635	0.0159871
AC093726.1	0.664482	0.486968	0.906705	0.00994995
AC068888.1	0.750086	0.579594	0.97073	0.028833
AC022706.1	0.772196	0.628971	0.948036	0.0135198
AC011472.4	0.704585	0.563305	0.881297	0.00216474
AC010226.1	0.491081	0.296905	0.812249	0.00560687
AC005261.3	1.38195	1.00873	1.89326	0.0440021
AC005180.2	0.911585	0.836355	0.993581	0.0351612
AC005180.1	0.904315	0.82123	0.995807	0.0408133

## Sheet: S7
Table S7: The multivariate Cox regression analysis of signature in OS cohort.
id	coef	HR	HR.95L	HR.95H	p-value
THUMPD3-AS1	1.10085	3.00673	1.8058	5.00633	2.32e-05
SNHG6	0.538933	1.71418	1.2473	2.35581	0.000893198
SCAMP1-AS1	-0.850763	0.427089	0.230031	0.792959	0.00704386
LINC00294	-0.671824	0.510776	0.296045	0.881258	0.0157697
HEIH	-0.447006	0.63954	0.388649	1.05239	0.078576
AC138207.5	-0.270142	0.763271	0.585555	0.994925	0.0457611
AC011472.4	-0.380716	0.683372	0.481193	0.970498	0.0333962
